# Supplementary material for: The role of seven tumor-associated autoantibodies in the diagnosis, staging and treatment guidance of lung cancer
Source: BMC Pulm Med. 2024 May 21;24:250. doi: 10.1186/s12890-024-03060-3 (PMC11106964; doi:10.1186/s12890-024-03060-3)
Supplement: Supplementary file 50 — Supplementary Material 50 [file 12890_2024_3060_MOESM50_ESM.xlsx]

## Sheet: 509 original data
Name	Gender	Age	Smoking history（Y=1,N=0）	P53	PGP9.5	SOX2	GAGE7	GBU4-5	MAGE A1	CAGE	Diagnosis	Clinical stage	Results of 7 TAAbs	Positive antibody
1	female	56	0	0.467932	0.1	0.1	2.26112	6.29853	0.1	0.1	benign	benign	negative
2	female	53	0	0.1	0.136376	1.74963	1.00664	0.1	0.1	0.1	benign	benign	negative
3	male	60	1	8.26215	0.121922	0.332623	0.463397	0.839985	0.104505	1.45398	benign	benign	negative
4	female	40	0	0.36049	0.160218	0.237123	0.894096	0.228221	0.137329	0.102997	benign	benign	negative
5	male	72	1	0.265989	0.118217	0.157413	0.469899	0.755077	0.427332	0.1	benign	benign	negative
6	female	45	0	0.504048	0.209891	1.10879	0.693572	0.495052	0.179906	0.13493	benign	benign	negative
7	female	57	0	4.02307	0.328127	0.990952	0.225196	0.143392	0.1	0.1	benign	benign	negative
8	male	59	0	0.1	0.1	0.1	0.1	0.1	0.1	0.1	benign	benign	negative
9	female	60	0	0.332584	0.147815	0.173248	3.45457	2.22976	0.126699	0.416229	benign	benign	negative
10	female	43	0	2.9861	0.1	2.41753	0.463596	0.438901	0.1	0.1	benign	benign	negative
11	female	55	0	0.33146	0.147316	0.2385	0.626943	0.298528	0.126271	0.1	benign	benign	negative
12	male	63	0	0.961985	0.1	0.1	0.135472	0.1	0.332546	0.1	benign	benign	negative
13	female	51	0	0.208314	0.1	0.102058	1.60876	0.826098	0.1	0.1	benign	benign	negative
14	female	51	0	0.264097	6.1419	3.97495	2.17705	2.06037	0.1	0.1	benign	benign	negative
15	female	69	0	0.1	3.19765	2.42372	7.60651	0.1	0.1	0.1	benign	benign	negative
16	female	50	0	0.1	0.1	1.00529	0.313637	2.17663	0.1	0.1	benign	benign	negative
17	female	65	0	0.336227	0.149434	2.20436	2.75417	0.898025	0.408479	0.1	benign	benign	negative
18	female	62	0	0.1	0.1	0.1	0.1	2.01833	0.1	0.1	benign	benign	negative
19	male	57	1	0.114766	1.05851	4.65098	0.1	0.1	0.1	0.1	benign	benign	negative
20	female	56	1	0.1	0.1	0.1	2.29102	0.745832	1.10445	0.1	benign	benign	negative
21	female	25	0	0.1	0.1	0.28697	0.151359	2.16225	0.1	0.1	benign	benign	negative
22	male	23	0	2.10666	0.241967	0.2562	0.4148	0.136106	1.28103	0.15555	benign	benign	negative
23	female	53	0	0.1	0.1	0.401788	0.1	0.1	0.1	0.1	benign	benign	negative
24	male	78	0	0.430274	0.596787	0.353958	0.431754	0.896342	0.1	0.1	benign	benign	negative
25	male	59	0	1.59728	0.1	0.127862	0.820665	0.1	0.1	0.1	benign	benign	negative
26	male	48	0	0.1	0.1	0.1	0.1	0.728285	0.1	0.1	benign	benign	negative
27	female	52	0	0.1	0.1	0.1	0.1	0.1	0.1	0.1	benign	benign	negative
28	female	74	0	0.1	0.1	0.343617	0.26305	0.1	0.1	0.1	benign	benign	negative
29	male	39	0	0.1	0.1	0.1	0.1	0.1	0.1	0.1	benign	benign	negative
30	male	69	0	0.1	0.1	0.1	0.1	6.90099	0.1	0.1	benign	benign	negative
31	female	77	0	0.1	0.1	0.1	0.1	0.1	0.1	0.1	benign	benign	negative
32	female	73	0	0.226531	0.100681	0.106603	0.334604	0.1	0.1	4.88079	benign	benign	negative
33	female	51	0	0.140354	0.1	0.461983	0.409267	2.24806	2.61775	0.246432	benign	benign	negative
34	male	51	0	1.09208	0.136437	0.225471	0.252853	0.1	0.116946	0.1	benign	benign	negative
35	female	52	0	0.1	0.55175	0.1	3.80175	0.116846	0.1	0.1	benign	benign	negative
36	female	70	0	0.720401	0.320178	0.339012	11.0658	0.1801	0.274438	0.205829	benign	benign	negative
37	male	33	0	0.1	0.1	0.1	0.1	0.1	0.1	0.1	benign	benign	negative
38	male	80	1	0.502416	0.223296	0.283127	0.453547	0.309728	0.191397	0.143548	benign	benign	negative
39	female	58	0	0.141243	0.1	12.1	4.61167	1.54674	0.169215	1.68161	benign	benign	positive	SOX2
40	female	42	0	0.349152	7.29096	2.06036	0.693515	5.56018	0.17767	0.1	benign	benign	negative
41	female	59	0	0.1	0.1	1.52532	1.95067	2.67448	0.1	0.1	benign	benign	negative
42	female	30	0	0.108656	0.1	0.703665	0.325264	0.671247	0.746007	0.1	benign	benign	negative
43	female	53	0	0.1	0.549825	0.273606	0.911522	4.33843	0.1	0.1	benign	benign	negative
44	female	73	0	0.1	0.1	0.1	13.3056	0.1	0.1	0.1	benign	benign	negative
45	male	59	1	0.1	0.1	0.659351	0.568516	0.142786	0.1	0.1	benign	benign	negative
46	male	52	0	0.1	0.1	0.1	0.261299	0.1	0.1	0.1	benign	benign	negative
47	male	33	0	0.123562	3.40889	0.306527	0.776304	1.14967	0.1	0.1	benign	benign	negative
48	female	51	0	0.1	0.1	0.1	12.8937	3.38093	0.1	0.1	benign	benign	negative
49	female	47	0	0.199292	0.1	0.570711	2.50225	1.07109	0.1	0.1	benign	benign	negative
50	male	65	1	0.791747	0.181974	0.326833	0.419359	4.43466	0.155977	0.116983	benign	benign	negative
51	male	67	1	0.1	0.1	0.1	0.1	0.1	0.1	0.1	benign	benign	negative
52	male	56	0	0.1	2.69222	4.30158	2.63492	3.79035	0.1	0.1	benign	benign	negative
53	female	59	0	0.280848	0.144546	0.66351	1.02349	0.306998	0.422862	0.1	benign	benign	negative
54	male	69	1	0.327777	0.145679	0.154248	2.72196	0.1	0.124867	0.1	benign	benign	negative
55	female	83	0	0.41514	0.184506	0.19536	1.5363	13.3311	0.158148	0.118611	benign(COPD history)	benign	positive	GBU4-5
56	female	62	0	0.1	0.1	0.220886	0.1	1.19898	0.1	0.1	benign	benign	negative
57	male	67	1	0.33231	0.147693	0.577101	0.253189	1.27204	0.126594	0.1	benign	benign	negative
58	male	88	0	0.385117	22.804	13.8725	0.708581	2.53402	0.1	0.1	benign(COPD history)	benign	positive	PGP9.5、SOX2
59	male	57	0	0.195586	0.1	4.81837	0.435393	0.11378	0.1	0.1	benign(COPD history)	benign	negative
60	male	87	1	0.243762	0.975812	3.84876	11.7661	2.63129	0.1	0.1	benign	benign	negative
61	male	86	1	0.1	0.269388	0.89241	0.1	2.603	0.1	0.1	benign(COPD history)	benign	negative
62	male	89	0	0.356063	0.19468	0.267362	1.83982	0.1	0.497285	0.101732	benign	benign	negative
63	male	66	0	0.1	0.1	0.22754	0.268843	0.273041	0.1	0.528885	benign	benign	negative
64	male	85	0	0.1	0.1	0.155767	0.417793	3.08709	0.1	0.1	benign	benign	negative
65	female	69	0	0.1	0.1	0.228894	0.501929	7.74452	0.1	0.1	benign(COPD history)	benign	positive	GBU4-5
66	male	61	0	0.393277	2.79702	1.32977	0.70695	12.2098	0.14982	0.112365	benign	benign	positive	GBU4-5
67	female	66	0	0.189636	0.1	0.161008	0.720868	0.150953	0.1	0.189263	benign	benign	negative
68	male	58	1	0.295099	0.131155	0.13887	2.42346	0.1	0.112419	0.1	benign	benign	negative
69	male	68	1	0.257508	0.114448	0.12118	5.95928	0.1	0.1	0.600205	benign	benign	negative
70	male	55	1	1.95682	0.124396	0.131713	0.21325	0.1	0.106625	0.1	benign	benign	negative
71	female	54	0	0.279891	10.5067	1.77526	1.45273	0.1	0.106625	0.1	benign	benign	negative
72	female	52	0	0.172474	0.1	0.1	3.01381	6.92371	0.1	0.1	benign	benign	negative
73	male	23	0	0.173583	0.1	2.9321	0.1	0.181486	0.1	0.1	benign	benign	negative
74	female	39	0	0.1	0.1	0.1	3.24435	0.1	0.1	0.1	benign	benign	negative
75	male	66	0	0.1	0.1	0.1	0.141864	2.36256	0.1	0.1	benign	benign	negative
76	female	64	0	0.280138	0.28937	0.349401	1.0335	0.134878	0.106719	0.1	benign	benign	negative
77	female	53	0	0.1	0.1	0.1	0.995331	0.537456	0.1	0.1	adenocarcinoma	preinvasive carcinoma	negative
78	female	71	0	0.265989	4.17175	0.445942	0.542535	0.550319	0.101329	0.1	adenocarcinoma	preinvasive carcinoma	negative
79	female	72	0	0.1	0.995741	0.506456	2.58798	0.128702	0.1	0.1	adenocarcinoma	preinvasive carcinoma	negative
80	female	33	0	3.09536	0.520557	0.1	0.445506	5.52882	0.1	0.1	adenocarcinoma	preinvasive carcinoma	negative
81	male	83	0	0.1	0.1	3.816	0.1	0.447967	0.1	0.1	adenocarcinoma	preinvasive carcinoma	negative
82	female	44	0	0.1	0.1	0.122461	0.246985	0.163751	0.1	0.1	adenocarcinoma	preinvasive carcinoma	negative
83	female	52	0	0.177587	0.1	0.145393	0.417973	1.24361	0.1	0.694712	adenocarcinoma	preinvasive carcinoma	negative
84	female	52	0	0.1	0.1	0.603319	0.1	1.24092	1.50214	0.1	adenocarcinoma	preinvasive carcinoma	negative
85	female	61	0	0.1	0.1	0.1	0.1	0.1	0.1	0.1	adenocarcinoma	preinvasive carcinoma	negative
86	female	62	0	0.222047	0.1	0.152796	1.01753	14.9202	0.1	1.37798	adenocarcinoma	preinvasive carcinoma	positive	GBU4-5
87	male	58	0	0.1	0.1	0.1	0.1	0.1	0.697801	0.1	adenocarcinoma	preinvasive carcinoma	negative
88	female	68	0	0.375821	0.167032	0.192227	0.574462	0.561237	0.14317	0.107377	adenocarcinoma	preinvasive carcinoma	negative
89	male	77	1	0.100565	0.1	0.1	0.1	0.1	0.1	0.1	adenocarcinoma	preinvasive carcinoma	negative
90	male	73	0	37.338	22.2992	17.5802	0.874446	11.4521	0.1	0.1	adenocarcinoma	preinvasive carcinoma	positive	P53、PGP9.5、SOX2、GBU4-5
91	female	46	0	0.200461	0.1	0.1	1.11576	1.34046	0.1	0.1	adenocarcinoma	preinvasive carcinoma	negative
92	female	54	0	0.316855	0.140825	2.4198	0.241414	0.163188	0.120707	0.1	adenocarcinoma	preinvasive carcinoma	negative
93	female	44	0	0.284315	0.126362	0.133795	1.93952	2.2262	0.108311	0.1	adenocarcinoma	preinvasive carcinoma	negative
94	female	62	0	0.262671	0.116743	8.32605	0.20013	9.97528	0.100065	0.1	adenocarcinoma	preinvasive carcinoma	positive	GBU4-5
95	female	59	0	0.268798	0.1	0.243668	0.681438	1.1747	0.1	0.1	adenocarcinoma	preinvasive carcinoma	negative
96	female	40	0	0.142756	2.55109	0.117551	1.14324	0.336879	1.61224	0.675277	adenocarcinoma	preinvasive carcinoma	negative
97	male	70	0	0.673585	28.4207	0.709382	1.72929	1.70418	0.1	0.1	adenocarcinoma	preinvasive carcinoma	positive	PGP9.5
98	male	41	0	0.127001	0.1	0.1	0.1	0.259985	0.1	0.1	adenocarcinoma	preinvasive carcinoma	negative
99	female	57	0	0.336227	0.149434	0.158225	0.256173	17.269	0.128087	0.1	adenocarcinoma	preinvasive carcinoma	positive	GBU4-5
100	female	30	0	0.1	0.361317	1.64955	0.625705	1.50536	0.1	12.4324	adenocarcinoma	preinvasive carcinoma	positive	CAGE
101	female	62	0	1.23853	4.03414	0.142916	0.663288	0.537162	0.257968	0.1	adenocarcinoma	preinvasive carcinoma	negative
102	female	28	0	0.332799	0.1	0.801438	0.151442	0.1	0.237703	0.1	adenocarcinoma	preinvasive carcinoma	negative
103	male	37	0	0.879943	0.1	0.1	0.1	0.1	0.189974	0.1	adenocarcinoma	preinvasive carcinoma	negative
104	female	39	0	1.3791	0.1	0.52666	0.667778	0.67081	0.154543	0.1	adenocarcinoma	preinvasive carcinoma	negative
105	female	49	0	0.270986	3.03381	0.8915	0.538267	4.34038	0.101695	0.137896	adenocarcinoma	preinvasive carcinoma	negative
106	female	36	0	0.1	0.1	6.26954	0.1	0.207976	0.38289	0.1	adenocarcinoma	preinvasive carcinoma	negative
107	female	70	0	0.331893	0.147508	0.156185	2.04175	7.53189	0.126435	0.1	adenocarcinoma	preinvasive carcinoma	positive	GBU4-5
108	male	60	0	0.159198	0.1	3.97747	1.86515	0.241441	0.1	0.1	adenocarcinoma	preinvasive carcinoma	negative
109	female	46	0	0.1	9.72348	0.1	23.55	5.46934	0.1	0.1	adenocarcinoma	preinvasive carcinoma	positive	GAGE7
110	male	37	0	0.108241	0.1	0.451788	0.180305	1.56021	0.1	0.1	adenocarcinoma	preinvasive carcinoma	negative
111	female	51	0	8.32354	0.1	0.52829	1.20612	0.1	0.1	1.7083	adenocarcinoma	preinvasive carcinoma	negative
112	female	31	0	0.1	0.1	0.813139	0.174661	0.1097	0.206428	0.1	adenocarcinoma	preinvasive carcinoma	negative
113	female	60	0	0.210018	0.396801	0.357562	1.01215	14.3026	0.1	0.1	adenocarcinoma	preinvasive carcinoma	positive	GBU4-5
114	female	41	0	0.1	0.8114	1.9422	0.119999	3.62216	0.1	3.6	adenocarcinoma	preinvasive carcinoma	negative
115	female	45	0	0.1	0.1	0.1	1.66961	0.1	0.1	0.1	adenocarcinoma	preinvasive carcinoma	negative
116	male	60	1	0.1	0.1	0.1	0.956798	0.918954	0.1	0.1	adenocarcinoma	preinvasive carcinoma	negative
117	female	42	0	8.1409	0.1	0.1	0.214817	0.1	0.1	0.1	adenocarcinoma	preinvasive carcinoma	negative
118	female	55	0	0.1	0.1	0.1	0.501349	0.727751	0.1	8.20185	adenocarcinoma	preinvasive carcinoma	positive	CAGE
119	female	41	0	0.1	0.1	0.1	0.1	0.1	0.1	0.1	adenocarcinoma	preinvasive carcinoma	negative
120	female	52	0	0.325873	0.1	35.2834	0.476294	1.83754	0.330925	0.1	Precancerous	Precancerous	positive	SOX2
121	male	45	1	0.1	0.1	0.1	1.3222	0.1	0.1	0.1	Precancerous	Precancerous	negative
122	male	60	1	0.415538	0.1	0.1	32.1058	3.88399	1.0114	0.1	Precancerous	Precancerous	positive	GAGE7
123	female	62	0	0.1	0.1	0.1	0.1	0.1	0.1	0.1	Precancerous	Precancerous	negative
124	female	51	0	0.1	0.1	0.1	6.00845	0.1	0.1	13.1684	Precancerous	Precancerous	positive	CAGE
125	female	69	0	0.303114	0.134717	0.142642	0.230944	0.738032	0.115472	0.1	Precancerous	Precancerous	negative
126	female	58	0	0.200825	0.1	0.208193	0.37843	0.283633	0.1	0.1	Precancerous	Precancerous	negative
127	male	65	1	0.1	0.1	0.1	0.1	0.1	0.1	0.1	Precancerous	Precancerous	negative
128	female	67	0	0.1	0.1	0.1	0.1	0.1	0.1	0.1	Precancerous	Precancerous	negative
129	male	67	1	1.09134	1.50821	2.22943	1.02175	1.93619	0.1	0.1	Precancerous	Precancerous	negative
130	female	64	0	0.1	0.1	1.06538	0.76035	1.57933	0.1	0.484178	Precancerous	Precancerous	negative
131	female	55	0	0.266214	0.1	0.1	5.41462	0.1	0.1	0.1	Precancerous	Precancerous	negative
132	female	59	0	0.585707	0.260314	0.275627	0.446253	5.45499	0.223126	0.564843	Precancerous	Precancerous	negative
133	male	66	0	0.1	0.1	2.08683	1.39971	0.523569	0.233701	0.1	Precancerous	Precancerous	negative
134	male	66	0	0.1	0.27432	0.412255	0.1	1.09557	0.1	0.1	Precancerous	Precancerous	negative
135	male	70	1	1.09334	0.485928	1.84469	0.83302	0.273335	0.41651	0.312382	Precancerous	Precancerous	negative
136	male	64	0	0.1	0.1	0.711596	0.1	7.07213	0.1	0.1	Precancerous	Precancerous	positive	GBU4-5
137	female	52	0	0.393277	0.17479	0.377102	0.925649	9.61871	0.14982	0.112365	Precancerous	Precancerous	positive	GBU4-5
138	female	74	0	4.2315	0.1	0.161474	0.508515	24.7101	0.114327	0.1	adenocarcinoma	I	positive	GBU4-5
139	male	72	1	0.356063	0.15825	0.50006	0.337373	0.1	0.135643	0.101732	adenocarcinoma	I	negative
140	male	82	1	/							Other pathological types	I	negative
141	male	66	1	0.138073	0.1	13.7411	0.667366	0.937451	0.1	0.251908	Squamous carcinoma	I	positive	SOX2
142	female	77	0	0.1	0.1	0.1	0.1	11.0512	0.1	0.1	adenocarcinoma	I	positive	GBU4-5
143	female	63	0	0.192015	0.1	0.1	0.1	0.1	1.27482	0.1	adenocarcinoma	I	negative
144	female	58	0	0.353364	0.15705	0.166289	0.269229	0.1	0.134615	0.100961	adenocarcinoma	I	negative
145	female	65	0	0.200461	0.1	0.1	0.894617	0.240405	0.1	1.8404	adenocarcinoma	I	negative
146	male	75	0	0.222047	0.1	0.104493	0.169179	0.1	0.1	0.1	adenocarcinoma	I	negative
147	male	76	0	0.1	0.1	0.654081	2.00677	0.1	0.1	0.1	adenocarcinoma	I	negative
148	female	62	0	0.332584	0.147815	0.599068	0.253397	0.902431	0.126699	0.1	adenocarcinoma	I	negative
149	male	58	0	0.2539	0.112844	0.590997	0.219595	0.535152	0.1	0.1	adenocarcinoma	I	negative
150	female	45	0	0.1	0.351424	0.1	0.1	1.25934	0.1	0.1	adenocarcinoma	I	negative
151	male	74	0	0.279927	0.124412	0.131731	7.77915	0.1	0.106639	0.1	Squamous carcinoma	I	negative
152	female	61	0	7.65022	0.1	0.1	2.14575	1.83472	0.1	0.1	adenocarcinoma	I	negative
153	male	86	0	0.125867	1.30765	1.80472	8.06988	0.382116	0.1	0.1	adenocarcinoma	I	negative
154	female	59	0	0.316855	0.140825	0.149108	0.241414	0.1	0.120707	0.1	adenocarcinoma	I	negative
155	male	35	0	0.33146	0.425189	0.158456	0.992246	0.661307	0.126271	1.17138	adenocarcinoma	I	negative
156	female	50	0	2.1554	0.151154	0.480711	0.316011	0.1	0.1	0.1	adenocarcinoma	I	negative
157	female	67	0	0.1	0.1	0.1	0.275511	0.1	0.1	0.1	adenocarcinoma	I	negative
158	female	70	0	0.200461	0.1	0.1	0.55537	0.1	0.1	11.2234	adenocarcinoma	I	positive	CAGE
159	male	69	0	0.569573	0.253143	0.686018	2.37073	0.142393	0.21698	0.162735	adenocarcinoma	I	negative
160	female	34	0	0.27185	0.120822	1.14679	0.207124	0.388728	0.103562	0.1	adenocarcinoma	I	negative
161	female	37	0	0.1	0.1	0.1	0.508264	0.1	0.1	0.1	adenocarcinoma	I	negative
162	female	43	0	0.228298	0.101466	0.107435	26.4532	0.1	0.1	0.1	adenocarcinoma	I	positive	GAGE7
163	male	69	0	0.27185	0.120822	0.127929	0.689454	1.01245	0.103562	0.1	adenocarcinoma	I	negative
164	female	50	0	0.242354	0.107713	0.114049	20.0183	0.1	0.1	0.1	adenocarcinoma	I	positive	GAGE7
165	male	54	0	0.243736	0.756293	0.234275	1.49155	0.190875	0.1	0.1	adenocarcinoma	I	negative
166	male	67	0	0.208708	0.1	0.728392	0.159016	0.1	0.1	0.1	adenocarcinoma	I	negative
167	female	43	0	0.144907	0.1	0.1	0.110405	0.1	0.1	0.1	adenocarcinoma	I	negative
168	female	49	0	0.191653	0.1	0.1	0.891664	26.9368	0.1	0.1	adenocarcinoma	I	positive	GBU4-5
169	female	54	0	0.332584	0.147815	0.15651	10.4	0.1	8.91942	0.1	adenocarcinoma	I	negative
170	female	76	0	0.1	0.601314	0.1	0.345211	0.297752	0.1	0.1	adenocarcinoma	I	negative
171	female	59	0	0.175715	0.1	0.1	0.133878	0.1	0.1	0.1	adenocarcinoma	I	negative
172	male	50	1	1.80223	0.1	0.385076	1.60226	1.06474	0.1	0.1	adenocarcinoma	I	negative
173	female	36	0	0.274325	1.17293	0.129094	0.839148	1.32609	0.158727	0.1	adenocarcinoma	I	negative
174	male	71	1	0.1	5.45035	0.468334	0.194254	3.01769	0.1	0.1	adenocarcinoma	I	negative
175	female	79	0	0.1	0.1	1.10139	0.409515	2.08205	0.1	0.1	adenocarcinoma	I	negative
176	female	62	0	0.896488	0.131155	1.05178	0.224838	0.1	0.112419	0.1	adenocarcinoma	I	negative
177	female	67	0	0.64815	0.288067	8.11038	0.961211	3.81977	0.246914	22.103	adenocarcinoma	I	positive	CAGE
178	male	57	1	0.375127	0.1	1.10484	0.1	1.90026	0.1	0.1	adenocarcinoma	I	negative
179	male	49	1	0.1	0.52729	0.1	4.33841	0.1	0.1	0.953544	adenocarcinoma	I	negative
180	male	66	1	0.326656	0.14518	5.7664	44.5627	0.998979	0.12444	0.1	adenocarcinoma	I	positive	GAGE7
181	female	43	0	0.33146	0.147316	0.155981	1.13256	0.48134	0.126271	0.1	adenocarcinoma	I	negative
182	female	63	0	4.39026	4.04025	2.27464	0.373584	0.995837	0.177133	0.1	adenocarcinoma	I	negative
183	female	52	0	0.1	3.24611	0.1	0.1	0.666087	0.1	0.1	adenocarcinoma	I	negative
184	female	66	0	0.222047	0.1	2.36329	2.26775	5.87043	0.1	0.1	adenocarcinoma	I	negative
185	female	54	0	0.591694	0.1	0.1	0.1	1.95785	0.151351	0.1	adenocarcinoma	I	negative
186	female	47	0	0.1	0.1	1.04155	0.924767	2.55495	0.1	20.464	adenocarcinoma	I	positive	CAGE
187	female	62	0	0.805667	0.358074	0.788055	1.37275	0.864602	0.306921	0.230191	adenocarcinoma	I	negative
188	female	57	0	0.1	0.1	0.360935	0.511152	1.02502	31.2327	0.1	adenocarcinoma	I	positive	MAGE A1
189	male	68	0	0.295099	0.131155	0.13887	0.224838	0.1	0.112419	0.1	adenocarcinoma	I	negative
190	male	70	1	0.274325	0.121922	9.42908	0.223586	0.394696	0.104505	0.1	adenocarcinoma	I	negative
191	male	65	1	0.18802	0.1	0.1	0.143253	0.1	0.1	0.1	adenocarcinoma	I	negative
192	male	68	1	0.191653	0.1	0.784314	0.146021	0.112044	0.1	0.1	adenocarcinoma	I	negative
193	female	62	0	0.762531	0.1	0.351793	0.172621	0.1	0.1	0.1	adenocarcinoma	I	negative
194	female	45	1	0.450516	1.48881	0.855377	0.245885	0.687731	0.1	0.1	adenocarcinoma	I	negative
195	female	68	0	0.175715	0.1	0.243731	0.658633	13.2844	0.1	0.1	adenocarcinoma	I	positive	GBU4-5
196	male	79	0	0.72591	0.1	4.31735	0.128223	0.1	0.1	0.1	adenocarcinoma	I	negative
197	male	76	0	0.191653	0.1	0.1	0.146021	0.1	0.1	0.1	adenocarcinoma	I	negative
198	male	63	1	0.191653	0.1	7.07661	0.146021	1.3017	0.1	0.1	adenocarcinoma	I	negative
199	female	77	0	0.1	0.1	0.474488	0.401702	13.6324	0.1	0.1	adenocarcinoma	I	positive	GBU4-5
200	female	59	0	0.1	0.1	0.1	0.1	1.68524	0.1	0.1	adenocarcinoma	I	negative
201	female	70	0	0.279927	0.124412	0.131731	30.7089	16.2759	0.106639	0.609719	adenocarcinoma	I	positive	GAGE7、GBU4-5
202	female	59	0	0.1	5.7935	5.33454	8.35331	2.85091	0.1	0.1	adenocarcinoma	I	negative
203	male	70	1	1.10325	0.139068	0.333562	0.176432	0.1	0.1	0.1	adenocarcinoma	I	negative
204	male	39	0	0.199912	0.391477	0.178128	1.77265	0.1	0.1	0.1	adenocarcinoma	I	negative
205	male	65	1	0.262671	0.116743	0.12361	0.20013	0.1	0.100065	0.1	adenocarcinoma	I	negative
206	male	71	0	0.1	0.1	0.43417	0.1	0.1	0.1	1.10093	adenocarcinoma	I	negative
207	female	75	0	0.27185	0.120822	0.127929	1.15019	0.1	0.103562	0.1	adenocarcinoma	I	negative
208	female	74	0	0.1	3.74886	5.78191	3.95191	4.84935	0.1	0.1	adenocarcinoma	I	negative
209	male	73	0	0.177808	0.1	2.55081	2.74221	0.915616	0.1	0.1	adenocarcinoma	I	negative
210	male	36	0	0.1	0.1	1.01237	0.224235	0.754273	0.1	0.1	adenocarcinoma	I	negative
211	female	69	0	0.1	0.1	0.1	0.1	3.37557	0.1	0.1	adenocarcinoma	I	negative
212	female	36	0	0.172747	0.1	0.684248	0.1	0.282704	0.1	0.1	adenocarcinoma	I	negative
213	female	77	0	0.1	0.1	0.164626	0.1	0.888212	0.1	0.1	adenocarcinoma	I	negative
214	male	61	1	0.274325	0.329157	31.4065	0.864824	2.4639	9.60652	0.1	Squamous carcinoma	I	positive	SOX2
215	male	59	1	0.316855	0.140825	0.569983	8.64761	0.1	0.120707	0.1	Poorly differentiated	I	negative
216	male	33	0	0.525137	0.371676	0.337799	1.2674	0.244518	0.146954	0.1	adenocarcinoma	I	negative
217	female	70	0	0.177808	0.1	13.3394	0.883049	0.1	0.1	0.1	adenocarcinoma	I	positive	SOX2
218	female	63	0	6.51818	43.1034	39.8002	0.241414	17.2798	0.619522	0.1	adenocarcinoma	I	positive	PGP9.5、SOX2、GBU4-5
219	female	33	0	0.177587	0.1	0.675475	0.344158	0.489094	0.1	0.1	adenocarcinoma	I	negative
220	female	47	0	0.347735	0.154549	1.02978	0.516801	0.693344	0.13247	0.1	adenocarcinoma	I	negative
221	female	60	0	6.42934	0.168379	0.353289	1.36356	1.69007	1.38442	0.108244	adenocarcinoma	I	negative
222	male	46	1	2.11183	0.374867	1.62291	0.926947	3.92	0.193668	0.145251	adenocarcinoma	I	negative
223	female	56	0	0.1	0.1	0.200047	0.11061	0.331625	0.1	0.1	adenocarcinoma	I	negative
224	female	56	0	0.1	0.1	6.46168	0.1	0.1	0.1	0.464402	adenocarcinoma	I	negative
225	male	67	0	0.262671	0.116743	0.12361	0.20013	0.1	0.100065	0.1	adenocarcinoma	I	negative
226	female	66	0	0.729563	0.1	0.235096	0.318327	0.654414	0.1	0.812075	adenocarcinoma	I	negative
227	male	50	1	1.07197	0.147815	2.13269	0.513641	0.118558	0.126699	0.1	adenocarcinoma	I	negative
228	female	52	0	0.27185	0.120822	0.292645	0.207124	0.1	0.103562	0.1	adenocarcinoma	I	negative
229	male	48	0	0.1	0.1	0.448821	0.954079	0.258669	0.1	0.1	adenocarcinoma	I	negative
230	female	53	0	0.332584	0.747818	1.63988	0.547573	0.805074	0.126699	0.1	adenocarcinoma	I	negative
231	male	26	0	0.1	0.1	0.480538	0.106791	0.17826	0.1	0.1	adenocarcinoma	I	negative
232	male	70	0	0.303697	0.134976	0.142916	1.82472	0.1	0.115694	0.1	adenocarcinoma	I	negative
233	male	60	0	0.1	6.63346	0.1	0.1	0.1	0.1	0.868501	adenocarcinoma	I	negative
234	male	75	0	0.508379	2.99719	0.239237	0.387336	0.127095	0.193668	0.145251	adenocarcinoma	I	negative
235	female	63	0	0.142756	0.1	0.383101	0.510092	1.36799	0.1	0.1	adenocarcinoma	I	negative
236	female	74	0	0.1	13.5968	0.1	0.44728	4.23744	0.1	21.1035	adenocarcinoma	I	positive	PGP9.5、CAGE
237	female	74	0	0.1	0.1	0.303631	0.1	0.1	0.1	0.1	adenocarcinoma	I	negative
238	female	67	0	0.149279	0.1	0.420209	0.365748	0.1	0.1	0.1	adenocarcinoma	I	negative
239	male	74	0	0.8064	0.244484	2.92191	0.389244	0.489347	0.145908	0.109431	adenocarcinoma	I	negative
240	female	36	0	0.200825	0.1	0.391116	2.96661	0.1	0.21876	0.1	adenocarcinoma	I	negative
241	female	59	0	0.444638	0.118214	0.497552	1.28074	0.1	0.817126	1.68011	adenocarcinoma	I	negative
242	female	63	0	0.347735	0.154549	0.16364	31.2015	0.1	0.13247	0.1	adenocarcinoma	I	positive	GAGE7
243	female	60	0	2.62525	0.1	3.82556	8.82733	0.657318	0.1	0.1	adenocarcinoma	I	negative
244	female	50	0	1.10327	0.1	0.169402	0.573844	0.1	6.9849	0.1	adenocarcinoma	I	negative
245	female	44	0	0.1	0.1	0.1	0.1	0.5601	0.1	0.359887	adenocarcinoma	I	negative
246	female	55	0	0.254894	0.113286	3.41219	0.593837	1.64596	0.1	0.1	adenocarcinoma	I	negative
247	male	33	0	0.336227	0.392325	0.265438	0.549555	0.184354	0.128087	0.1	adenocarcinoma	I	negative
248	male	41	0	0.1	1.29088	0.323192	7.23932	0.305228	0.1	0.1	adenocarcinoma	I	negative
249	female	68	0	3.79793	0.1	0.264434	0.1	0.1	1.18214	0.1	adenocarcinoma	I	negative
250	female	58	0	2.02963	0.209252	0.61841	0.358718	0.386883	0.896356	0.134519	adenocarcinoma	I	negative
251	female	71	0	8.11712	0.1	0.581137	0.1	0.1	1.62487	0.1	adenocarcinoma	I	negative
252	female	75	0	0.153703	0.492589	0.636764	5.24387	13.1033	0.1	0.1	adenocarcinoma	I	positive	GBU4-5
253	female	52	0	0.407304	0.1	1.07751	0.1	0.713414	0.263652	0.1	adenocarcinoma	I	negative
254	male	50	0	0.1	0.1	1.3205	0.838923	0.1	0.833846	0.1	adenocarcinoma	I	negative
255	female	69	1	0.1	0.1	0.584442	0.585041	0.271879	0.1	0.1	adenocarcinoma	I	negative
256	female	68	0	0.149279	0.1	0.1	0.113736	0.1	0.1	0.1	adenocarcinoma	I	negative
257	female	25	0	0.415346	0.184598	0.195457	0.487227	0.103836	0.158227	0.11867	adenocarcinoma	I	negative
258	female	34	0	0.1	0.1	0.1	0.1	0.9	0.1	0.1	adenocarcinoma	I	negative
259	male	25	0	0.309006	2.30562	1.26185	0.74059	4.54735	0.1	0.1	adenocarcinoma	I	negative
260	female	65	0	0.1	0.1	0.356056	0.250891	1.61806	0.1	0.1	adenocarcinoma	I	negative
261	female	65	0	0.470818	0.209252	0.246298	0.358718	0.263359	0.179359	0.433716	adenocarcinoma	I	negative
262	female	52	0	0.1	0.1	0.20154	0.400321	0.121643	0.1	0.1	adenocarcinoma	I	negative
263	male	57	0	0.110665	1.54691	0.917597	0.1	0.45083	0.1	0.1	adenocarcinoma	I	negative
264	male	60	0	0.844943	0.1	0.1	0.911197	2.78978	0.192729	0.1	adenocarcinoma	I	negative
265	female	58	0	0.430256	0.170226	1.60994	0.514347	0.525262	0.645617	0.109431	adenocarcinoma	I	negative
266	female	39	0	0.1	0.1	0.870511	13.3609	0.908116	0.1	5.42682	adenocarcinoma	I	negative
267	female	49	0	0.667122	4.13665	0.31394	87.6582	0.409096	9.48924	0.190606	adenocarcinoma	I	positive	GAGE7
268	female	49	0	0.127001	0.1	0.1	15.521	0.1	0.1	0.1	adenocarcinoma	I	positive	GAGE7
269	female	60	0	0.200275	0.1	0.1	0.15259	0.1	0.1	0.1	adenocarcinoma	I	negative
270	female	53	0	0.200275	0.1	0.550927	0.651217	0.46448	0.1	0.1	adenocarcinoma	I	negative
271	male	65	1	0.153703	0.1	1.64227	5.55255	0.314082	0.1	0.1	adenocarcinoma	I	negative
272	female	32	0	0.189679	0.1	0.462506	0.144518	0.616317	0.1	0.1	adenocarcinoma	I	negative
273	female	68	0	0.1	0.1	0.1	1.44127	0.1	0.1	0.1	adenocarcinoma	I	negative
274	female	53	0	0.544425	0.875264	1.10034	1.79852	0.291437	0.2074	12.6647	adenocarcinoma	I	positive	CAGE
275	female	63	0	0.1	0.1	0.221008	0.653269	4.76637	0.211748	0.1	adenocarcinoma	I	negative
276	female	41	0	0.322756	0.143447	0.151885	0.245909	0.1	0.122955	0.1	adenocarcinoma	I	negative
277	female	38	0	0.754243	0.1	2.22055	0.13949	3.27842	0.1	0.1	adenocarcinoma	I	negative
278	female	74	0	0.142756	0.1	0.1	0.15095	0.1	0.1	0.1	adenocarcinoma	I	negative
279	male	60	1	0.1	0.1	2.18335	8.32964	0.1	0.1	1.43534	adenocarcinoma	I	negative
280	male	70	1	0.510978	0.227101	1.15049	0.389316	19.3196	0.194658	1.16266	Squamous carcinoma	I	positive	GBU4-5
281	female	60	0	0.205269	0.314787	4.10744	0.165777	1.38354	0.1	0.1	adenocarcinoma	I	negative
282	female	36	0	0.1	0.1	0.631712	3.48566	0.33422	0.1	0.1	adenocarcinoma	I	negative
283	female	68	0	0.1	0.1	0.1	5.98148	0.1	0.504946	0.1	adenocarcinoma	I	negative
284	male	33	0	0.1	0.1	0.1	3.34524	0.534345	0.1	1.93588	adenocarcinoma	I	negative
285	male	65	1	0.1	0.1	0.1	37.5193	10.4511	2.19915	0.1	Squamous carcinoma	I	positive	GAGE7、GBU4-5
286	female	66	0	0.1	0.1	0.700366	1.59353	16.4635	0.1	0.1	adenocarcinoma	I	positive	GBU4-5
287	female	49	0	0.228298	0.101466	30.4306	26.6886	0.246203	0.1	0.1	adenocarcinoma	I	positive	SOX2、GAGE7
288	female	58	0	0.236733	0.1	0.355128	0.343471	1.95326	0.1	0.1	adenocarcinoma	I	negative
289	female	68	0	0.20605	6.75534	0.1	8.46886	8	0.1	0.1	adenocarcinoma	I	positive	GBU4-5
290	male	35	0	0.1	2.24726	0.1	0.36832	6.76455	0.1	0.1	adenocarcinoma	I	negative
291	female	45	0	0.1	0.1	0.1	7.69586	4.70749	0.1	0.1	adenocarcinoma	I	negative
292	male	74	0	0.1	0.1	9.8727	0.255564	7.59566	0.1	0.1	Other pathological types	I	positive	GBU4-5
293	female	56	0	0.1	0.1	1.6029	10.2967	2.54158	0.1	0.1	adenocarcinoma	I	negative
294	male	66	0	0.1	0.1	0.1	0.1	0.1	0.1	0.1	adenocarcinoma	I	negative
295	female	66	0	0.355684	0.432007	0.222477	0.347296	0.471829	0.597795	0.101624	adenocarcinoma	I	negative
296	female	62	0	0.153192	0.1	0.274599	0.635998	0.494002	0.1	22.4782	adenocarcinoma	I	positive	CAGE
297	female	34	0	0.231434	0.928888	0.10891	0.223634	0.1	0.1	0.1	adenocarcinoma	I	negative
298	male	57	1	0.309779	0.1	0.186041	19.5072	0.1	0.1	0.1	Squamous carcinoma	I	positive	GAGE7
299	female	37	0	0.585707	0.260314	0.275627	7.88264	0.539302	0.223126	0.167345	adenocarcinoma	I	negative
300	male	58	0	0.1	0.1	0.1	0.1	0.1	0.1	0.1	adenocarcinoma	I	negative
301	female	77	0	0.306982	0.136437	0.614033	0.233891	0.64118	0.116946	0.1	adenocarcinoma	I	negative
302	female	55	0	0.1	0.1	0.1	0.1	0.1	0.1	0.1	adenocarcinoma	I	negative
303	female	59	0	0.1	2.88513	0.1	29.3609	0.1	0.1	0.1	adenocarcinoma	I	positive	GAGE7
304	male	68	1	0.521176	0.1	0.579092	0.586087	0.1	0.1	0.1	adenocarcinoma	I	negative
305	female	80	0	0.20605	0.50783	0.1	0.156991	20.548	0.272408	0.1	adenocarcinoma	I	positive	GBU4-5
306	male	48	0	0.12552	0.1	0.1	0.1	0.467641	0.1	0.1	adenocarcinoma	I	negative
307	female	55	0	0.1	0.914267	0.1	0.1	2.00208	0.1	0.228455	adenocarcinoma	I	negative
308	female	59	0	0.495551	0.102859	0.210294	0.176331	22.8567	0.1	0.1	adenocarcinoma	I	positive	GBU4-5
309	male	60	1	0.116713	1.07643	0.84297	1.20307	0.74013	0.1	0.1	adenocarcinoma	I	negative
310	female	50	0	0.420179	0.1	4.37992	0.133723	0.197792	0.1	0.1	adenocarcinoma	I	negative
311	male	65	1	0.49212	0.21872	0.231586	0.374949	0.12303	0.187474	0.140606	adenocarcinoma	I	negative
312	female	45	0	0.1	0.1	0.1	0.144493	0.532606	0.1	0.1	Other pathological types	I	negative
313	female	54	0	0.186286	0.1	0.484471	0.1	9.11903	0.1	0.1	adenocarcinoma	I	positive	GBU4-5
314	female	57	0	0.1	0.1	0.1	0.1	0.1	0.1	0.1	adenocarcinoma	I	negative
315	male	55	1	0.1	0.1	0.574068	0.1	0.1	0.1	0.175578	adenocarcinoma	I	negative
316	female	43	0	0.458482	0.107713	0.114049	0.184651	0.1	0.1	0.1	adenocarcinoma	I	negative
317	female	50	0	0.364197	0.161865	4.61883	0.305438	1.96104	0.138742	0.104056	adenocarcinoma	I	negative
318	male	65	1	0.1	0.1	0.201307	0.1	0.1	0.1	0.1	adenocarcinoma	I	negative
319	female	23	0	0.1	0.1	20.5125	0.57324	0.1	0.1	0.1	adenocarcinoma	I	positive	SOX2
320	female	52	0	0.214093	2.4174	4.41834	0.519221	5.9119	0.111689	0.1	adenocarcinoma	I	negative
321	female	23	0	0.595266	0.1	0.1	0.385732	1.80366	0.1	0.1	adenocarcinoma	I	negative
322	male	73	1	0.125243	1.07546	2.94987	0.1	12.9013	0.1	0.1	adenocarcinoma	I	positive	GBU4-5
323	female	50	0	0.184721	0.1	0.1	0.14074	0.349142	0.138322	0.1	adenocarcinoma	I	negative
324	female	32	0	0.608225	0.237914	0.756424	0.407853	2.08011	0.203927	0.152945	adenocarcinoma	I	negative
325	female	39	0	0.1	0.1	0.1	0.1	0.868222	0.1	0.1	adenocarcinoma	I	negative
326	male	68	0	0.21457	2.02907	0.142086	0.436501	0.1	0.1	0.1	Other pathological types	I	negative
327	female	62	0	0.585707	0.260314	2.35186	21.9816	0.146427	0.223126	0.167345	adenocarcinoma	I	positive	GAGE7
328	female	58	0	0.1	0.1	0.896065	0.1	4.60065	0.1	0.1	adenocarcinoma	I	negative
329	male	70	0	0.535715	0.1	0.1	0.133921	2.13882	0.1	0.1	adenocarcinoma	I	negative
330	female	47	0	0.1	0.1	0.1	8.87415	0.1	4.39299	0.1	adenocarcinoma	I	negative
331	female	44	0	0.306982	0.136437	1.31898	0.611537	0.529961	0.235216	0.660797	adenocarcinoma	I	negative
332	male	69	1	0.720401	0.320178	0.339012	10.236	0.264247	0.274438	0.205829	adenocarcinoma	I	negative
333	male	44	1	3.9744	0.1	3.37383	2.02286	2.18294	0.25278	0.1	adenocarcinoma	I	negative
334	female	70	0	0.1	0.1	0.453062	0.1	0.1	0.1	0.1	adenocarcinoma	I	negative
335	female	35	0	0.1	0.1	0.1	0.1	0.1	0.126916	0.1	adenocarcinoma	I	negative
336	female	76	0	0.585707	0.260314	0.332795	0.582289	0.146427	0.223126	0.639475	adenocarcinoma	I	negative
337	female	60	0	0.344044	0.1	0.528357	0.361276	0.386045	0.130259	0.1	adenocarcinoma	I	negative
338	female	49	0	0.173318	0.1	0.229406	0.132051	0.1	0.1	0.1	adenocarcinoma	I	negative
339	female	51	0	0.1	0.1	0.1	0.1	0.1	0.1	0.1	adenocarcinoma	I	negative
340	female	83	0	0.20605	0.1	0.65881	0.156991	0.1	0.1	0.1	adenocarcinoma	I	negative
341	female	47	0	0.130105	0.1	0.1	0.326715	0.1	0.1	0.1	adenocarcinoma	I	negative
342	female	55	0	0.694631	4.08151	0.180939	5.88817	1.81943	0.576224	0.310517	adenocarcinoma	I	negative
343	male	34	1	0.1	0.1	0.1	0.1	0.1	0.1	0.1	adenocarcinoma	I	negative
344	female	74	0	0.1	0.1	0.1	0.1	1.22681	0.1	0.1	adenocarcinoma	I	negative
345	female	64	0	4.02796	0.1	0.442724	0.710223	6.89011	0.1	0.1	adenocarcinoma	I	negative
346	female	31	0	4.89497	0.1	0.1	0.627581	0.185123	0.1	0.1	adenocarcinoma	I	negative
347	female	55	0	1.07966	0.203149	0.495996	0.403086	0.377225	0.839728	3.62857	adenocarcinoma	I	negative
348	female	59	0	0.1	0.1	0.1	1.98337	1.08134	0.1	0.1	adenocarcinoma	I	negative
349	female	71	0	0.496846	0.206724	0.696357	0.857588	0.207906	0.343774	0.132894	adenocarcinoma	I	negative
350	male	64	0	0.969046	0.150778	32.5642	0.258476	0.1	1.17967	0.1	adenocarcinoma	I	positive	SOX2
351	female	31	0	0.306982	0.136437	0.253278	0.900404	6.57707	0.314154	0.1	adenocarcinoma	I	negative
352	female	28	0	0.1	6.23011	0.1	0.424744	2.54362	0.124793	0.1	adenocarcinoma	I	negative
353	female	59	0	0.1	1.24771	41.3595	1.98976	0.735172	0.1	0.1	adenocarcinoma	I	positive	SOX2
354	female	68	0	0.837158	0.1	0.547221	1.68818	12.9108	0.1	0.1	adenocarcinoma	I	positive	GBU4-5
355	female	65	0	0.1	0.1	0.1	0.1	4.8365	0.1	0.1	adenocarcinoma	I	negative
356	female	49	0	0.1	0.536829	0.22774	0.389413	1.06788	0.1	0.1	adenocarcinoma	I	negative
357	male	57	0	0.592586	0.1	0.1	0.173969	1.26904	0.1	0.1	adenocarcinoma	I	negative
358	male	42	1	0.1	0.461577	0.1	0.1	0.489817	0.1	0.1	adenocarcinoma	I	negative
359	male	64	0	3.56183	0.320178	0.539471	0.747841	0.762842	0.298889	0.205829	adenocarcinoma	I	negative
360	female	60	0	0.1	0.1	0.1	6.23153	0.1	0.1	0.1	adenocarcinoma	I	negative
361	female	52	0	0.1	0.1	0.1	0.1	0.516475	0.1	0.1	adenocarcinoma	I	negative
362	female	30	0	0.171736	11.8166	1.32131	4.29411	2.67904	0.102085	3.13316	adenocarcinoma	I	positive	PGP9.5
363	female	57	0	0.131395	0.1	0.1	1.61931	0.1	0.1	0.1	adenocarcinoma	I	negative
364	female	44	0	0.174597	0.1	1.33603	1.44229	4.84625	0.1	0.1	adenocarcinoma	I	negative
365	male	61	1	0.378518	11.0119	1.85272	0.372801	3.61259	0.285445	0.104056	adenocarcinoma	I	negative
366	male	70	0	0.564636	0.206724	1.04426	0.594779	0.153086	0.365747	0.132894	adenocarcinoma	I	negative
367	female	71	0	1.75966	2.07061	3.06208	6.68573	1.74311	0.247905	0.951347	adenocarcinoma	I	negative
368	female	49	0	0.130105	0.1	4.36231	0.1	1.0707	0.1	0.1	adenocarcinoma	I	negative
369	male	61	0	0.321958	0.1	0.420201	0.369699	1.97057	0.294808	0.1	adenocarcinoma	I	negative
370	female	71	0	0.1	0.1	0.543416	0.381586	10.7836	0.1	0.294892	adenocarcinoma	I	positive	GBU4-5
371	female	68	0	0.306982	0.136437	0.322755	0.742064	8.91416	0.116946	0.1	adenocarcinoma	I	positive	GBU4-5
372	female	46	0	0.1	0.1	0.1	0.1	0.1	0.1	0.1	adenocarcinoma	I	negative
373	male	59	0	0.2375	0.1	0.193576	0.1	0.671827	0.1	0.286254	adenocarcinoma	I	negative
374	male	70	1	0.362678	0.390611	36.2366	3.97177	5.15682	0.278886	0.1	adenocarcinoma	I	positive	SOX2
375	male	51	0	0.1	0.1	0.129022	0.296093	2.1004	0.156755	0.1	adenocarcinoma	I	negative
376	male	59	0	0.545669	0.760602	2.29671	0.328189	8.5	0.176712	0.1	adenocarcinoma	I	positive	GBU4-5
377	male	75	0	0.107905	0.820329	0.15473	0.136483	0.880115	0.1	0.1	adenocarcinoma	I	negative
378	female	45	0	0.1	0.1	1.26691	7.122	0.1	0.477386	0.1	adenocarcinoma	I	negative
379	male	46	0	0.199912	0.1	0.101587	0.152314	0.1	0.1	0.1	adenocarcinoma	I	negative
380	male	55	0	0.852335	0.382135	0.521206	0.480843	0.530942	0.1	0.1	adenocarcinoma	I	negative
381	female	54	0	0.157929	0.1	0.377357	0.159827	0.1	0.1	0.1	adenocarcinoma	I	negative
382	male	35	0	0.202277	0.1	0.1	3.54694	0.913514	0.1	0.1	adenocarcinoma	I	negative
383	female	70	0	0.279891	0.903711	0.131713	0.636816	0.597311	0.106625	0.1	adenocarcinoma	I	negative
384	female	72	0	0.591498	0.1	1.09849	0.31282	0.279878	1.16016	0.1	adenocarcinoma	I	negative
385	female	51	0	0.1	0.1	0.1	0.1	0.1	0.1	0.1	adenocarcinoma	I	negative
386	female	59	0	0.295594	0.216517	0.208191	0.636688	1.05506	0.112607	0.1	adenocarcinoma	I	negative
387	female	68	0	0.1	0.1	0.122133	0.1	0.1	0.1	0.1	adenocarcinoma	I	negative
388	male	39	0	0.30001	0.133338	2.21658	0.228579	0.1	0.11429	0.1	adenocarcinoma	I	negative
389	male	71	0	0.1	0.1	4.21501	0.468776	0.43025	0.1	0.1	adenocarcinoma	I	negative
390	female	60	0	0.364197	0.161865	0.674661	64.9346	0.1	0.138742	0.104056	adenocarcinoma	I	positive	GAGE7
391	female	53	0	0.1	3.3824	1.7762	0.353936	2.62631	0.1	0.1	adenocarcinoma	I	negative
392	male	66	0	0.428357	0.469684	1.07805	0.669824	5.39035	0.1	0.397117	adenocarcinoma	I	negative
393	female	53	0	0.1	0.1	0.311962	0.589724	0.1	0.1	0.1	adenocarcinoma	I	negative
394	male	43	0	0.1	0.1	0.190853	0.239767	0.1	0.114115	0.1	adenocarcinoma	I	negative
395	male	65	1	0.173471	1.60015	0.357356	0.187284	0.559678	0.1	0.1	adenocarcinoma	I	negative
396	female	31	0	0.1	0.1	0.1	0.1	0.1	0.1	0.327248	adenocarcinoma	I	negative
397	male	31	0	0.1	0.1	0.1	0.470971	0.1	0.1	0.1	adenocarcinoma	I	negative
398	male	62	0	0.1	0.1	0.1	2.7981	0.1	0.1	0.1	adenocarcinoma	I	negative
399	female	83	0	0.636618	0.447463	1.55398	0.298302	16.7746	0.259632	0.1	adenocarcinoma	I	positive	GBU4-5
400	male	32	0	0.128356	8.14281	13.6657	17.093	0.1	0.1	0.1	adenocarcinoma	I	positive	SOX2、GAGE7
401	female	34	0	0.1	8.18712	27.1009	0.230347	0.1	0.1	0.1	adenocarcinoma	I	positive	SOX2
402	male	27	0	0.1	0.1	0.1	0.218513	0.1	0.1	0.1	adenocarcinoma	I	negative
403	female	49	0	0.33231	0.147693	0.383154	0.253189	0.346893	0.126594	0.984669	Other pathological types	I	negative
404	female	49	0	0.617429	0.316404	1.03173	0.696607	3.33646	0.181942	0.1	adenocarcinoma	I	negative
405	female	58	0	0.338776	0.150567	0.63823	0.258115	1.86097	0.129057	0.1	adenocarcinoma	I	negative
406	female	67	0	/							adenocarcinoma	I	positive	GAGE7
407	female	50	0	0.374888	0.103122	5.64253	1.34335	0.289311	0.19367	0.1	adenocarcinoma	I	negative
408	female	26	0	0.344147	0.146188	0.994385	0.273584	0.162729	0.135308	0.1	adenocarcinoma	I	negative
409	female	23	0	0.638408	0.1	0.1	0.408417	0.445558	0.1	0.1	adenocarcinoma	I	negative
410	female	43	0	0.1	0.1	1.42908	1.28973	13.9964	0.1	0.1	adenocarcinoma	I	positive	GBU4-5
411	female	47	0	0.1	0.1	0.1	0.1	0.931584	0.1	0.1	adenocarcinoma	I	negative
412	female	30	0	0.1	2.18823	0.1	0.1	0.1	0.1	0.1	adenocarcinoma	I	negative
413	male	49	0	0.1	0.1	0.1	1.01075	0.158983	0.1	0.1	adenocarcinoma	I	negative
414	male	68	0	0.3769	0.146188	0.318048	0.474897	0.573159	0.125304	0.526728	adenocarcinoma	I	negative
415	male	76	0	7.28036	44.8717	3.25764	15.7082	1.05737	0.971333	0.1	Squamous carcinoma	II	positive	PGP9.5、GAGE7
416	male	78	0	3.83433	4.84805	0.964888	9.98909	0.575707	1.93602	0.1	Squamous carcinoma	II	negative
417	male	70	1	0.1	8.72722	2.63305	0.1	6.91252	30.643	0.1	adenocarcinoma	II	positive	MAGE A1
418	male	70	0	0.142898	0.1	0.1	0.280664	5.34098	0.1	0.1	adenocarcinoma	II	negative
419	male	61	0	0.483202	0.214757	0.255301	0.952084	3.40577	13.9292	0.138058	Squamous carcinoma	II	positive	MAGE A1
420	male	65	1	3.41986	0.1	6.35192	0.490427	0.179727	0.1	0.1	Squamous carcinoma	II	negative
421	female	67	0	0.293497	0.1	0.348054	0.1	0.205479	0.1	0.1	adenocarcinoma	II	negative
422	male	68	0	0.243911	0.108405	0.114782	0.185837	0.1	0.219319	0.1	adenocarcinoma	II	negative
423	male	65	0	0.1	0.1	0.380453	0.658919	0.219405	0.18433	0.1	adenocarcinoma	II	negative
424	male	74	1	0.146365	0.1	0.1	4.89271	0.1	0.1	0.1	adenocarcinoma	II	negative
425	female	68	0	0.295594	0.131375	0.360766	1.70625	0.1	0.112607	0.1	adenocarcinoma	II	negative
426	male	67	1	0.652998	0.1	1.77351	0.1	0.1	0.1	0.1	Squamous carcinoma	II	negative
427	male	72	1	2.47908	1.03521	0.302919	0.803899	2.46925	0.1	0.1	Squamous carcinoma	II	negative
428	male	70	1	0.163185	0.1	1.17086	0.694201	0.110765	0.1	0.1	Squamous carcinoma	III	negative
429	male	56	1	1.47021	0.1	0.309335	1.53879	0.617185	0.139126	0.1	SCLC	III	negative
430	male	60	1	6.3717	0.1	0.1	0.1	0.1	29.303	0.1	Squamous carcinoma	III	positive	MAGE A1
431	male	71	1	0.1	0.1	26.5445	0.434315	13.0393	24.1668	0.1	Squamous carcinoma	III	positive	SOX2、GBU4-5、MAGE A1
432	male	77	1	17.1238	0.1	0.1	0.298774	1.33905	0.143656	0.1	SCLC	III	positive	P53
433	male	81	0	0.291334	21.2096	0.276571	1.52281	0.270446	0.309522	0.1	Squamous carcinoma	III	positive	PGP9.5
434	male	91	0	0.1	4.91004	2.26925	0.495908	5.88936	0.1	0.1	Squamous carcinoma	III	negative
435	male	59	1	0.20605	0.299583	0.164697	0.325543	0.1	0.1	0.1	Poorly differentiated	III	negative
436	female	56	0	0.177587	0.1	0.1	0.135304	0.1	0.1	0.1	Squamous carcinoma	III	negative
437	male	53	1	0.269623	0.119832	0.565481	0.585144	17.9261	2.92455	0.143707	SCLC	III	positive	GBU4-5
438	male	59	1	0.343808	0.152804	0.161792	0.261949	0.160262	0.130974	0.1	SCLC	III	negative
439	male	76	1	0.423141	25.7065	34.6919	0.5153	13.2953	25.3622	0.1	Squamous carcinoma	III	positive	PGP9.5、SOX2、GBU4-5、MAGE A1
440	male	70	1	0.1	0.1	41.405	36.9031	0.1	0.1	0.1	SCLC	IV	positive	SOX2、GAGE7
441	male	64	1	0.107905	0.372548	0.1	0.1	9.23315	0.222105	0.1	Squamous carcinoma	III	positive	GBU4-5
442	male	82	1	0.1	0.1	0.247533	53.3247	0.348196	24.3293	1.09789	Squamous carcinoma	III	positive	GAGE7、MAGE A1
443	male	89	1	0.438408	0.1	1.39573	0.75681	11.2832	0.1	0.282303	Other pathological types	III	positive	GBU4-5
444	male	73	1	/							Squamous carcinoma	III	positive	P53
445	male	60	1	0.613899	0.1	0.915416	1.86046	1.707	0.1	3.17941	Squamous carcinoma	III	negative
446	male	62	1	/							Squamous carcinoma	III	negative
447	male	81	0	11.9434	0.1	26.7008	0.225741	16.1311	1.36089	0.1	Poorly differentiated	III	positive	SOX2、GBU4-5
448	male	48	0	0.1	0.1	14.4744	0.1	0.638962	0.1	0.1	adenocarcinoma	III	positive	SOX2
449	male	60	0	0.108241	0.114608	1.60412	0.1	0.181376	0.1	0.1	Squamous carcinoma	III	negative
450	male	41	0	0.926796	0.103122	19.0569	1.17822	0.516142	0.305644	22.9856	adenocarcinoma	III	positive	SOX2、CAGE
451	male	49	1	0.324646	0.293861	1.91978	1.11471	0.1	0.1	0.1	adenocarcinoma	IV	negative
452	female	75	0	0.1	0.1	23.1468	60.677	0.975909	0.120741	0.1	adenocarcinoma	III	positive	SOX2、GAGE7
453	male	60	1	0.1	0.1	0.1	0.1	0.1	17.86	0.1	adenocarcinoma	III	positive	MAGE A1
454	male	70	1	/							adenocarcinoma	III	negative
455	male	68	1	/							adenocarcinoma	III	negative
456	female	66	0	0.353364	0.15705	1.57232	45.0081	0.1	0.134615	0.100961	adenocarcinoma	III	positive	GAGE7
457	male	76	1	/							adenocarcinoma	IV	positive	SOX2
458	male	63	0	0.226531	0.100681	0.106603	0.629081	0.1	0.1	0.1	Squamous carcinoma	III	negative
459	female	66	0	0.142756	0.1	2.93694	63.5912	0.1	0.131672	0.1	adenocarcinoma	III	positive	GAGE7
460	male	68	1	0.415346	16.8092	8.49944	0.827604	9.56543	0.158227	0.654368	Squamous carcinoma	III	positive	PGP9.5、GBU4-5
461	male	71	1	0.1	0.1	8.60503	0.1	0.1	0.1	0.1	Squamous carcinoma	III	positive	SOX2
462	male	79	1	0.1	0.1	3.33726	0.1	0.266785	8.36921	0.1	SCLC	III	negative
463	male	69	1	0.1	0.1	1.39565	1.19438	16.1432	0.1	0.1	Squamous carcinoma	III	positive	GBU4-5
464	male	52	1	0.171945	0.1	4.88104	0.1	1.17498	0.1	0.1	Other pathological types	III	negative
465	male	49	0	0.1	0.1	0.205415	0.1	2.26969	1.37886	0.17553	Squamous carcinoma	III	negative
466	male	68	1	0.336227	19.8328	50.8911	6.81489	3.92972	0.128087	0.1	Poorly differentiated	III	positive	PGP9.5、SOX2
467	male	81	1	0.331893	0.147508	0.481748	0.521172	10.0346	0.126435	0.1	Squamous carcinoma	III	positive	GBU4-5
468	female	68	0	0.1	0.1	0.173512	2.3822	0.247618	0.1	0.1	adenocarcinoma	III	negative
469	female	48	0	0.285644	0.53184	0.442905	0.196197	9.66175	0.1	0.227033	adenocarcinoma	III	positive	GBU4-5
470	male	65	1	0.1	0.1	0.1	0.1	0.1	0.1	0.1	Squamous carcinoma	III	negative
471	male	65	1	1.97418	0.1	45.0875	0.520167	0.549958	1.57696	0.715295	adenocarcinoma	III	positive	SOX2
472	male	67	0	0.116713	0.1	0.1	0.305429	0.71566	0.1	0.1	Squamous carcinoma	III	negative
473	male	71	1	/							adenocarcinoma	III	negative
474	male	66	1	/							Squamous carcinoma	III	positive	MAGE A1
475	male	66	1	/							Squamous carcinoma	III	negative
476	male	75	1	0.1	0.1	0.1	2.2254	2.56022	9.42187	0.1	Squamous carcinoma	III	negative
477	female	62	0	0.109547	0.1	0.142406	0.223774	0.1	0.1	0.1	adenocarcinoma	III	negative
478	male	69	0	0.1	0.1	0.1	0.1	0.1	0.1	0.1	Squamous carcinoma	III	negative
479	male	55	1	/							Squamous carcinoma	IV	positive	MAGE A1
480	male	64	1	/							Squamous carcinoma	III	positive	SOX2
481	male	68	0	0.246437	0.109528	0.11597	9.36275	0.243781	0.1	0.1	adenocarcinoma	III	negative
482	male	68	0	31.7261	0.1	1.07992	1.52637	6.42243	0.1	0.1	adenocarcinoma	III	positive	P53
483	male	66	0	0.825583	1.06782	0.581189	0.945491	0.665194	29.311	0.187935	Squamous carcinoma	III	positive	MAGE A1
484	male	77	0	0.20835	0.1	0.1	0.158743	0.1	14.4462	0.1	adenocarcinoma	III	positive	MAGE A1
485	male	65	1	0.133104	0.1	0.1	0.101412	0.597535	0.1	0.1	Squamous carcinoma	IV	negative
486	female	41	0	0.1	0.1	0.282887	0.1	0.86737	0.1	0.3369	adenocarcinoma	IV	negative
487	male	75	1	0.266195	0.183287	1.0319	0.605424	2.14425	9.54719	0.390485	SCLC	IV	negative
488	female	69	0	0.776073	0.1	0.283256	47.7277	0.735565	0.1	0.1	adenocarcinoma	IV	positive	GAGE7
489	female	66	0	0.349152	0.155179	0.164307	13.0137	0.1	0.13301	0.1	adenocarcinoma	IV	negative
490	male	47	0	0.349152	0.155179	0.164307	0.266021	4.54242	0.170805	0.1	adenocarcinoma	IV	negative
491	female	66	0	0.1	3.17701	1.15442	0.278974	0.231531	0.1	16.12	adenocarcinoma	IV	positive	CAGE
492	male	59	1	5.54104	0.437355	16.5127	0.625806	4.93723	0.301634	0.25104	Squamous carcinoma	IV	positive	SOX2
493	male	60	1	0.1	1.19194	35.5296	0.299046	0.1	0.1	0.1	SCLC	IV	positive	SOX2
494	male	87	1	0.170954	0.265649	0.1	0.604891	1.41029	0.1	0.1	adenocarcinoma	IV	negative
495	male	64	1	0.33231	4.12215	16.1081	0.253189	2.38167	0.126594	0.321789	Other pathological types	IV	positive	SOX2
496	female	83	1	0.394104	0.1	4.51049	0.1	0.104396	0.119321	0.729215	SCLC	IV	negative
497	female	81	0	0.246867	0.109719	36.8508	0.551287	0.808412	0.104876	2.34085	adenocarcinoma	IV	positive	SOX2
498	male	68	0	0.1	0.1	0.1	0.548014	3.01154	0.1	0.1	Poorly differentiated	IV	negative
499	male	70	1	0.376676	0.167412	0.275011	0.360629	0.48363	0.189682	0.107622	SCLC	IV	negative
500	male	65	1	0.804371	0.357498	0.378528	1.05674	0.201093	2.29054	16.2057	Poorly differentiated	IV	positive	CAGE
501	female	52	0	0.175715	0.1	0.548176	0.485743	13.6666	0.1	0.1	adenocarcinoma	IV	positive	GBU4-5
502	female	70	0	0.1	20.1032	0.1	0.1	0.1	0.1	0.1	Other pathological types	IV	positive	PGP9.5
503	male	64	1	0.246437	0.109528	25.6786	0.187761	3.35159	0.1	0.1	adenocarcinoma	IV	positive	SOX2
504	male	75	1	0.1	0.1	42.8779	0.1	0.407385	0.1	0.1	Squamous carcinoma	IV	positive	SOX2
505	male	81	1	0.90463	1.76359	1.32624	0.604643	0.353949	0.172573	0.1	Squamous carcinoma	IV	negative
506	male	56	0	0.19497	0.1	0.402352	0.610211	0.280479	30.1565	0.1	Poorly differentiated	IV	positive	MAGE A1
507	female	71	0	0.182051	0.1	0.550448	0.138705	0.1	0.1	0.1	adenocarcinoma	IV	negative
508	male	88	0	0.21457	0.1	0.100974	0.163482	0.1	0.1	0.1	adenocarcinoma	IV	negative
509	male	68	0	0.335602	0.103122	2.24649	0.552262	0.274759	0.1	1.59648	SCLC	IV	negative
