# Supplementary material for: The role of seven tumor-associated autoantibodies in the diagnosis, staging and treatment guidance of lung cancer
Source: BMC Pulm Med. 2024 May 21;24:250. doi: 10.1186/s12890-024-03060-3 (PMC11106964; doi:10.1186/s12890-024-03060-3)
Supplement: Supplementary file 51 — Supplementary Material 51 [file 12890_2024_3060_MOESM51_ESM.xlsx]

## Sheet: original data（Surgical patient）
Name(preoperative)	P53	PGP9.5	SOX2	GAGE7	GBU4-5	MAGE A1	CAGE	Diagnosis	Clinical stage	Results of 7 TAAbs	Positive antibody	Name(postoperative)	P53	PGP9.5	SOX2	GAGE7	GBU4-5	MAGE A1	CAGE
1	0.467932	0.1	0.1	2.26112	6.29853	0.1	0.1	benign		negative		1	0.392056	0.174247	0.216208	1.79556	6.20433	0.149355	0.112016
2	0.208314	0.1	0.102058	1.60876	0.826098	0.1	0.1	benign		negative		2	0.589598	0.1	0.143799	2.00194	1.31579	0.148678	0.1
3	0.264097	6.1419	3.97495	2.17705	2.06037	0.1	0.1	benign		negative		3	0.210403	5.86796	2.45963	1.4453	1.66335	0.1	0.1
4	0.1	3.19765	2.42372	7.60651	0.1	0.1	0.1	benign		negative		4	0.1	2.21662	2.51436	3.73061	0.1	0.1	0.1
5	0.1	0.1	1.00529	0.313637	2.17663	0.1	0.1	benign		negative		5	0.1	0.1	0.882142	0.350871	2.06993	0.1	0.1
6	0.1	0.1	0.1	0.1	2.01833	0.1	0.1	benign		negative		6	0.1	0.1	0.545897	0.1	2.49278	0.1	0.1
7	0.430274	0.596787	0.353958	0.431754	0.896342	0.1	0.1	benign		negative		7	0.248777	0.332935	0.185404	0.1	0.815026	0.1	0.1
8	1.59728	0.1	0.127862	0.820665	0.1	0.1	0.1	benign		negative		8	2.52173	0.1	0.1	1.19963	0.1	0.1	0.1
9	0.1	0.1	0.1	0.1	0.728285	0.1	0.1	benign		negative		9	0.1	0.1	0.1	0.1	0.543778	0.1	0.1
10	0.1	0.1	0.1	0.1	0.1	0.1	0.1	benign		negative		10	0.116713	0.1	0.1	0.1	0.1	0.1	0.1
11	0.1	0.1	0.343617	0.26305	0.1	0.1	0.1	benign		negative		11	0.1	0.1	0.1	0.1	0.1	0.1	0.1
12	0.1	0.1	0.1	0.1	0.1	0.1	0.1	benign		negative		12	0.145887	0.1	0.12063	0.232094	0.1	0.1	0.1
13	0.1	0.1	0.1	0.1	6.90099	0.1	0.1	benign		negative		13	0.1	0.1	0.1	0.1	0.1	0.1	0.1
14	0.1	0.1	0.1	0.1	0.1	0.1	0.1	benign		negative		14	0.153554	0.1	0.1	1.54745	0.1	0.1	0.1
15	0.226531	0.100681	0.106603	0.334604	0.1	0.1	4.88079	benign		negative		15	0.210018	0.1	0.489312	0.786345	0.269851	0.1	4.39979
16	0.108656	0.1	0.703665	0.325264	0.671247	0.746007	0.1	benign		negative		16	0.262874	0.107373	0.737343	0.586279	0.860841	0.801009	0.1
17	0.1	0.1	0.1	0.995331	0.537456	0.1	0.1	adenocarcinoma	preinvasive carcinoma	negative		17	0.1	0.1	0.1	1.28675	0.533502	0.1	0.1
18	0.265989	4.17175	0.445942	0.542535	0.550319	0.101329	0.1	adenocarcinoma	preinvasive carcinoma	negative		18	0.168292	4.47008	0.232496	0.128223	0.496872	0.1	0.1
19	0.1	0.995741	0.506456	2.58798	0.128702	0.1	0.1	adenocarcinoma	preinvasive carcinoma	negative		19	0.1	1.55712	0.194172	2.14634	0.1	0.1	0.1
20	3.09536	0.520557	0.1	0.445506	5.52882	0.1	0.1	adenocarcinoma	preinvasive carcinoma	negative		20	3.32329	0.778711	0.1	0.677639	6.45789	0.1	0.1
21	0.1	0.1	3.816	0.1	0.447967	0.1	0.1	adenocarcinoma	preinvasive carcinoma	negative		21	0.1	0.1	3.59627	0.1	0.317141	0.1	0.1
22	37.338	22.2992	17.5802	0.874446	11.4521	0.1	0.1	adenocarcinoma	preinvasive carcinoma	positive	P53、PGP9.5、SOX2、GBU4-5	22	31.3421	17.8977	14.3545	0.510503	10.1144	0.1	0.1
23	0.284315	0.126362	0.133795	1.93952	2.2262	0.108311	0.1	adenocarcinoma	preinvasive carcinoma	negative		23	0.149279	0.1	0.1	1.87051	2.77359	0.1	0.1
24	0.268798	0.1	0.243668	0.681438	1.1747	0.1	0.1	adenocarcinoma	preinvasive carcinoma	negative		24	0.221134	0.1	0.339583	0.723843	1.08544	0.1	0.1
25	0.142756	2.55109	0.117551	1.14324	0.336879	1.61224	0.675277	adenocarcinoma	preinvasive carcinoma	negative		25	0.1	2.09661	0.1	0.891389	0.224595	2.10471	0.673627
26	0.673585	28.4207	0.709382	1.72929	1.70418	0.1	0.1	adenocarcinoma	preinvasive carcinoma	positive	PGP9.5	26	1.06361	20.7635	2.11615	5.64593	1.40302	0.10306	0.1
27	0.879943	0.1	0.1	0.1	0.1	0.189974	0.1	adenocarcinoma	preinvasive carcinoma	negative		27	0.792433	0.1	0.1	0.103784	0.1	0.383654	0.1
28	1.3791	0.1	0.52666	0.667778	0.67081	0.154543	0.1	adenocarcinoma	preinvasive carcinoma	negative		28	0.724411	0.1	0.1	0.1	0.1	0.1	0.1
29	0.270986	3.03381	0.8915	0.538267	4.34038	0.101695	0.137896	adenocarcinoma	preinvasive carcinoma	negative		29	0.1	2.71015	0.27261	0.303873	3.30341	0.1	0.1
30	0.1	0.1	6.26954	0.1	0.207976	0.38289	0.1	adenocarcinoma	preinvasive carcinoma	negative		30	0.1	0.1	5.98282	0.1	0.1	0.970463	0.1
31	0.1	0.8114	1.9422	0.119999	3.62216	0.1	3.6	adenocarcinoma	preinvasive carcinoma	negative		31	0.146624	0.1	0.852489	0.111714	0.1	0.1	0.1
32	0.1	0.1	0.1	1.66961	0.1	0.1	0.1	adenocarcinoma	preinvasive carcinoma	negative		32	0.1	0.1	0.1	1.27418	0.1	0.1	0.1
33	0.1	0.1	0.1	0.956798	0.918954	0.1	0.1	adenocarcinoma	preinvasive carcinoma	negative		33	0.1	0.1	0.1	0.1	0.766082	0.1	0.1
34	8.1409	0.1	0.1	0.214817	0.1	0.1	0.1	adenocarcinoma	preinvasive carcinoma	negative		34	0.1	0.1	0.1	0.1	0.1	0.1	0.1
35	0.1	0.1	0.1	0.501349	0.727751	0.1	8.20185	adenocarcinoma	preinvasive carcinoma	positive	CAGE	35	0.1	0.1	0.1	0.1	1.1841	0.1	7.8821
36	0.325873	0.1	35.2834	0.476294	1.83754	0.330925	0.1	Precancerous	Precancerous	positive	SOX2	36	0.386949	0.1	28.7703	0.514913	1.76667	0.283508	0.1
37	0.1	0.1	0.1	1.3222	0.1	0.1	0.1	Precancerous	Precancerous	negative		37	0.110031	0.1	0.1	1.78459	0.1	0.1	0.1
38	0.1	0.1	0.1	0.1	0.1	0.1	0.1	Precancerous	Precancerous	negative		38	0.1	0.1	0.1	0.1	0.1	0.1	0.1
39	1.09134	1.50821	2.22943	1.02175	1.93619	0.1	0.1	Precancerous	Precancerous	negative		39	0.790128	0.908483	1.48794	0.844753	1.2122	0.1	0.1
40	1.09334	0.485928	1.84469	0.83302	0.273335	0.41651	0.312382	Precancerous	Precancerous	negative		40	0.1	0.1	2.39573	0.330776	0.1	0.1	0.1
41	0.1	0.1	0.711596	0.1	7.07213	0.1	0.1	Precancerous	Precancerous	positive	GBU4-5	41	0.1	0.1	1.17105	0.1	7.93451	0.1	0.1
42	4.2315	0.1	0.161474	0.508515	24.7101	0.114327	0.1	adenocarcinoma	I	positive	GBU4-5	42	1.54311	0.1	0.1	0.440145	14.888	0.1	0.1
43	0.192015	0.1	0.1	0.1	0.1	1.27482	0.1	adenocarcinoma	I	negative		43	0.621519	0.174247	0.233699	0.389334	0.287782	1.69814	0.357448
44	0.353364	0.15705	0.166289	0.269229	0.1	0.134615	0.100961	adenocarcinoma	I	negative		44	0.1	0.1	0.1	0.1	0.32981	0.1	0.1
45	0.200461	0.1	0.1	0.894617	0.240405	0.1	1.8404	adenocarcinoma	I	negative		45	0.284315	0.126362	0.133795	0.780216	0.161675	0.108311	1.64068
46	0.222047	0.1	0.104493	0.169179	0.1	0.1	0.1	adenocarcinoma	I	negative		46	0.1	0.1	0.1	0.1	0.1	0.1	0.1
47	0.1	0.1	0.654081	2.00677	0.1	0.1	0.1	adenocarcinoma	I	negative		47	0.284315	0.126362	1.00578	2.54434	0.1	0.108311	0.1
48	0.332584	0.147815	0.599068	0.253397	0.902431	0.126699	0.1	adenocarcinoma	I	negative		48	0.1	0.1	0.47312	0.1	0.592175	0.1	0.1
49	0.2539	0.112844	0.590997	0.219595	0.535152	0.1	0.1	adenocarcinoma	I	negative		49	0.167996	0.1	0.8315	0.621478	0.578411	0.1	0.1
50	0.1	0.351424	0.1	0.1	1.25934	0.1	0.1	adenocarcinoma	I	negative		50	0.392056	0.355529	0.312286	0.579387	0.93503	0.149355	0.112016
51	0.279927	0.124412	0.131731	7.77915	0.1	0.106639	0.1	Squamous carcinoma	I	negative		51	0.144907	0.1	0.1	4.55621	0.1	0.1	0.1
52	7.65022	0.1	0.1	2.14575	1.83472	0.1	0.1	adenocarcinoma	I	negative		52	3.69646	0.1	0.1	2.0467	1.38667	0.1	0.1
53	0.125867	1.30765	1.80472	8.06988	0.382116	0.1	0.1	adenocarcinoma	I	negative		53	0.257508	1.60341	1.95243	5.37971	0.504032	0.1	0.353925
54	0.316855	0.140825	0.149108	0.241414	0.1	0.120707	0.1	adenocarcinoma	I	negative		54	0.36049	0.160218	0.169642	0.274659	0.1	0.137329	0.102997
55	0.33146	0.425189	0.158456	0.992246	0.661307	0.126271	1.17138	adenocarcinoma	I	negative		55	0.1	0.195472	0.1	0.390579	0.392323	0.1	0.490054
56	0.1	0.1	0.1	0.275511	0.1	0.1	0.1	adenocarcinoma	I	negative		56	0.1	0.1	0.1	0.309296	0.1	0.1	0.1
57	0.200461	0.1	0.1	0.55537	0.1	0.1	11.2234	adenocarcinoma	I	positive	CAGE	57	0.1	0.1	0.1	0.1	0.1	0.1	11.1486
58	0.569573	0.253143	0.686018	2.37073	0.142393	0.21698	0.162735	adenocarcinoma	I	negative		58	0.1	0.1	0.566837	0.520528	0.166806	0.1	0.1
59	0.27185	0.120822	1.14679	0.207124	0.388728	0.103562	0.1	adenocarcinoma	I	negative		59	0.1	0.1	0.96874	0.13954	0.155299	0.1	0.1
60	0.1	0.1	0.1	0.508264	0.1	0.1	0.1	adenocarcinoma	I	negative		60	0.1	0.1	0.15352	0.48468	0.1	0.1	0.1
61	0.228298	0.101466	0.107435	26.4532	0.1	0.1	0.1	adenocarcinoma	I	positive	GAGE7	61	0.153703	0.1	0.1	15.1998	0.1	0.1	0.1
62	0.27185	0.120822	0.127929	0.689454	1.01245	0.103562	0.1	adenocarcinoma	I	negative		62	0.1	0.1	0.1	0.1	0.39378	0.1	0.1
63	0.242354	0.107713	0.114049	20.0183	0.1	0.1	0.1	adenocarcinoma	I	positive	GAGE7	63	0.1	0.1	0.1	25.8579	0.1	0.1	0.1
64	0.243736	0.756293	0.234275	1.49155	0.190875	0.1	0.1	adenocarcinoma	I	negative		64	0.67478	0.865326	0.355589	1.35603	0.23439	0.21698	0.162735
65	0.208708	0.1	0.728392	0.159016	0.1	0.1	0.1	adenocarcinoma	I	negative		65	0.36049	0.160218	0.650296	0.274659	0.1	0.137329	0.102997
66	0.144907	0.1	0.1	0.110405	0.1	0.1	0.1	adenocarcinoma	I	negative		66	0.1	0.1	0.1	0.1	0.1	0.1	0.1
67	0.191653	0.1	0.1	0.891664	26.9368	0.1	0.1	adenocarcinoma	I	positive	GBU4-5	67	0.1	0.1	0.1	0.882051	16.4212	0.1	0.1
68	0.332584	0.147815	0.15651	10.4	0.1	8.91942	0.1	adenocarcinoma	I	negative		68	0.1	0.1	0.1	9.42451	0.1	11.639	0.1
69	0.1	0.601314	0.1	0.345211	0.297752	0.1	0.1	adenocarcinoma	I	negative		69	0.348678	0.835494	0.216302	0.670379	0.336168	0.1	0.1
70	0.199912	0.391477	0.178128	1.77265	0.1	0.1	0.1	adenocarcinoma	I	negative		70	0.1	0.1	0.1	1.88311	0.1	0.1	0.1
71	0.1	0.1	0.164626	0.1	0.888212	0.1	0.1	adenocarcinoma	I	negative		71	0.1	0.1	0.1	0.1	1.15747	0.1	0.1
72	6.51818	43.1034	39.8002	0.241414	17.2798	0.619522	0.1	adenocarcinoma	I	positive	PGP9.5、SOX2、GBU4-5	72	5.2894	37.1762	43.2018	0.274659	16.083	0.654179	0.102997
73	0.347735	0.154549	1.02978	0.516801	0.693344	0.13247	0.1	adenocarcinoma	I	negative		73	0.1	0.1	0.962015	0.1	0.611157	0.1	0.1
74	6.42934	0.168379	0.353289	1.36356	1.69007	1.38442	0.108244	adenocarcinoma	I	negative		74	6.27902	0.1	0.1	0.796183	1.61022	1.05927	0.1
75	0.1	0.1	0.480538	0.106791	0.17826	0.1	0.1	adenocarcinoma	I	negative		75	0.1	0.268685	0.948732	0.1	0.349059	0.1	0.1
76	0.303697	0.134976	0.142916	1.82472	0.1	0.115694	0.1	adenocarcinoma	I	negative		76	0.667122	0.296499	0.31394	0.508284	0.166781	0.254142	0.190606
77	0.1	6.63346	0.1	0.1	0.1	0.1	0.868501	adenocarcinoma	I	negative		77	0.1	6.87481	0.33408	0.360922	0.348439	0.1	0.949765
78	0.508379	2.99719	0.239237	0.387336	0.127095	0.193668	0.145251	adenocarcinoma	I	negative		78	0.153703	2.67612	0.1	0.117107	0.1	0.1	0.1
79	0.142756	0.1	0.383101	0.510092	1.36799	0.1	0.1	adenocarcinoma	I	negative		79	0.1	0.1	0.134828	0.227764	1.57475	0.1	0.1
80	0.1	13.5968	0.1	0.44728	4.23744	0.1	21.1035	adenocarcinoma	I	positive	PGP9.5、CAGE	80	0.126354	13.549	0.1	0.778255	3.46221	0.1	21.3085
81	0.1	0.1	0.303631	0.1	0.1	0.1	0.1	adenocarcinoma	I	negative		81	0.233386	0.599178	0.317854	0.177818	0.1	0.1	0.1
82	0.149279	0.1	0.420209	0.365748	0.1	0.1	0.1	adenocarcinoma	I	negative		82	0.303114	0.134717	0.142642	0.384835	0.1	0.115472	0.1
83	0.8064	0.244484	2.92191	0.389244	0.489347	0.145908	0.109431	adenocarcinoma	I	negative		83	0.127001	0.1	1.66507	0.1	0.1	0.1	0.1
84	0.444638	0.118214	0.497552	1.28074	0.1	0.817126	1.68011	adenocarcinoma	I	negative		84	0.527787	0.1	0.229947	0.77629	0.1	0.745113	1.27106
85	0.347735	0.154549	0.16364	31.2015	0.1	0.13247	0.1	adenocarcinoma	I	positive	GAGE7	85	0.1	0.1	0.1	26.6244	0.1	0.1	0.1
86	2.62525	0.1	3.82556	8.82733	0.657318	0.1	0.1	adenocarcinoma	I	negative		86	1.46596	0.1	2.80722	5.97898	0.531346	0.1	0.1
87	1.10327	0.1	0.169402	0.573844	0.1	6.9849	0.1	adenocarcinoma	I	negative		87	3.9965	0.1	0.1	1.01721	0.1	13.2802	0.1
88	0.1	0.1	0.1	0.1	0.5601	0.1	0.359887	adenocarcinoma	I	negative		88	0.1	0.1	0.1	0.1	0.931472	0.1	0.92752
89	0.254894	0.113286	3.41219	0.593837	1.64596	0.1	0.1	adenocarcinoma	I	negative		89	0.303114	0.134717	4.50548	0.447543	1.43687	0.115472	0.1
90	0.336227	0.392325	0.265438	0.549555	0.184354	0.128087	0.1	adenocarcinoma	I	negative		90	0.1	0.1	0.1	0.1	0.1	0.1	0.1
91	0.1	1.29088	0.323192	7.23932	0.305228	0.1	0.1	adenocarcinoma	I	negative		91	0.510978	0.845713	0.24046	5.26695	0.24687	0.194658	0.145994
92	3.79793	0.1	0.264434	0.1	0.1	1.18214	0.1	adenocarcinoma	I	negative		92	2.98146	0.1	0.1	0.1	0.1	1.32019	0.1
93	0.228298	0.101466	30.4306	26.6886	0.246203	0.1	0.1	adenocarcinoma	I	positive	SOX2、GAGE7	93	0.1	0.1	27.7	21.6192	0.158898	0.1	0.1
94	0.236733	0.1	0.355128	0.343471	1.95326	0.1	0.1	adenocarcinoma	I	negative		94	0.232931	0.1	0.336321	0.24624	1.12425	0.1	0.1
95	0.20605	6.75534	0.1	8.46886	8	0.1	0.1	adenocarcinoma	I	positive	GBU4-5	95	0.1	7.44856	0.1	4.8911	6.7638	24.7121	0.1
96	0.1	2.24726	0.1	0.36832	6.76455	0.1	0.1	adenocarcinoma	I	negative		96	0.145887	1.82818	0.235024	0.246363	3.9062	0.1	0.1
97	0.1	0.1	0.1	7.69586	4.70749	0.1	0.1	adenocarcinoma	I	negative		97	0.108241	0.1	0.1	9.61696	4.12995	0.1	0.1
98	0.1	0.1	9.8727	0.255564	7.59566	0.1	0.1	Other pathological types	I	positive	GBU4-5	98	0.360168	0.102859	12.08	0.358475	5.3363	0.1	0.1
99	0.1	0.1	1.6029	10.2967	2.54158	0.1	0.1	adenocarcinoma	I	negative		99	1.09334	0.485928	0.96978	10.0623	2.13219	0.41651	0.312382
100	0.1	0.1	0.1	0.1	0.1	0.1	0.1	adenocarcinoma	I	negative		100	0.1	0.1	0.1	0.1	0.1	0.1	0.1
101	0.355684	0.432007	0.222477	0.347296	0.471829	0.597795	0.101624	adenocarcinoma	I	negative		101	0.1	0.1	0.1	0.1	0.356579	5.4048	0.1
102	0.153192	0.1	0.274599	0.635998	0.494002	0.1	22.4782	adenocarcinoma	I	positive	CAGE	102	0.145887	0.1	0.263564	0.411872	0.374516	0.1	22.1481
103	0.231434	0.928888	0.10891	0.223634	0.1	0.1	0.1	adenocarcinoma	I	negative		103	0.202801	0.387054	0.175524	0.319566	0.126454	0.175184	0.1
104	0.309779	0.1	0.186041	19.5072	0.1	0.1	0.1	Squamous carcinoma	I	positive	GAGE7	104	0.2536	0.1	0.345111	14.561	0.1	0.1	0.1
105	0.585707	0.260314	0.275627	7.88264	0.539302	0.223126	0.167345	adenocarcinoma	I	negative		105	0.1	0.1	0.1	6.71294	0.1	0.1	0.1
106	0.1	0.1	0.1	0.1	0.1	0.1	0.1	adenocarcinoma	I	negative		106	0.153554	0.1	0.1	0.116993	0.1	0.1	0.1
107	0.306982	0.136437	0.614033	0.233891	0.64118	0.116946	0.1	adenocarcinoma	I	negative		107	0.465128	0.206724	0.691867	0.354383	0.302042	0.31096	0.132894
108	0.1	0.1	0.1	0.1	0.1	0.1	0.1	adenocarcinoma	I	negative		108	0.1	0.1	0.1	4.14877	0.1	0.1	0.1
109	0.1	2.88513	0.1	29.3609	0.1	0.1	0.1	adenocarcinoma	I	positive	GAGE7	109	0.1	0.305763	0.1	21.9947	0.1	0.1	0.1
110	0.521176	0.1	0.579092	0.586087	0.1	0.1	0.1	adenocarcinoma	I	negative		110	0.1	0.1	0.1	0.1	0.1	0.1	0.1
111	0.20605	0.50783	0.1	0.156991	20.548	0.272408	0.1	adenocarcinoma	I	positive	GBU4-5	111	0.274325	0.792841	0.22696	0.347254	7.8291	0.801665	0.1
112	0.12552	0.1	0.1	0.1	0.467641	0.1	0.1	adenocarcinoma	I	negative		112	0.511587	0.121572	0.128724	0.316072	0.362944	0.215763	0.1
113	0.1	0.914267	0.1	0.1	2.00208	0.1	0.228455	adenocarcinoma	I	negative		113	0.145887	0.351504	0.1	0.111152	0.451545	0.1	0.132612
114	0.495551	0.102859	0.210294	0.176331	22.8567	0.1	0.1	adenocarcinoma	I	positive	GBU4-5	114	0.206872	0.1	0.191181	0.241541	20.4515	0.157733	0.1
115	0.116713	1.07643	0.84297	1.20307	0.74013	0.1	0.1	adenocarcinoma	I	negative		115	0.1	1.42853	0.693874	2.00916	0.20864	0.1	0.1
116	0.420179	0.1	4.37992	0.133723	0.197792	0.1	0.1	adenocarcinoma	I	negative		116	0.35424	0.1	4.12571	0.131259	0.1	0.1	0.1
117	0.49212	0.21872	0.231586	0.374949	0.12303	0.187474	0.140606	adenocarcinoma	I	negative		117	0.273538	0.121572	0.128724	0.20841	0.1	0.104205	0.1
118	0.1	0.1	0.1	0.144493	0.532606	0.1	0.1	Other pathological types	I	negative		118	0.332426	0.1	0.245243	0.130671	0.604947	0.1	0.1
119	0.186286	0.1	0.484471	0.1	9.11903	0.1	0.1	adenocarcinoma	I	positive	GBU4-5	119	0.24607	0.1	0.504835	0.268708	7.8925	0.1	0.1
120	0.1	0.1	0.1	0.1	0.1	0.1	0.1	adenocarcinoma	I	negative		120	0.1	0.1	0.1	0.1	0.1	0.1	0.1
121	0.1	0.1	0.574068	0.1	0.1	0.1	0.175578	adenocarcinoma	I	negative		121	0.130105	0.1	0.527929	0.1	0.1	0.1	0.231452
122	0.458482	0.107713	0.114049	0.184651	0.1	0.1	0.1	adenocarcinoma	I	negative		122	0.317093	0.1	0.146269	0.34271	0.1	0.1	0.1
123	0.1	0.1	0.129022	0.296093	2.1004	0.156755	0.1	adenocarcinoma	I	negative		123	0.1	0.1	0.1	0.1	3.69079	2.69045	0.1
124	0.107905	0.820329	0.15473	0.136483	0.880115	0.1	0.1	adenocarcinoma	I	negative		124	0.1	0.735501	0.1	0.1	0.868117	0.1	0.1
125	0.1	0.1	1.26691	7.122	0.1	0.477386	0.1	adenocarcinoma	I	negative		125	0.295594	0.131375	0.570904	5.20524	0.1	0.389762	0.1
126	0.199912	0.1	0.101587	0.152314	0.1	0.1	0.1	adenocarcinoma	I	negative		126	0.1	0.1	0.1	0.1	0.1	0.1	0.1
127	0.852335	0.382135	0.521206	0.480843	0.530942	0.1	0.1	adenocarcinoma	I	negative		127	1.05315	0.677378	0.907131	0.329053	0.333493	0.1	0.1
128	0.157929	0.1	0.377357	0.159827	0.1	0.1	0.1	adenocarcinoma	I	negative		128	0.241589	0.107373	0.198348	0.648244	0.10777	0.1	0.1
129	0.202277	0.1	0.1	3.54694	0.913514	0.1	0.1	adenocarcinoma	I	negative		129	0.1	0.1	0.1	5.69669	0.899225	0.1	0.1
130	0.279891	0.903711	0.131713	0.636816	0.597311	0.106625	0.1	adenocarcinoma	I	negative		130	0.1	0.954496	0.1	0.234574	0.325044	0.1	0.1
131	0.591498	0.1	1.09849	0.31282	0.279878	1.16016	0.1	adenocarcinoma	I	negative		131	0.970022	0.1	0.675736	0.336022	0.1	1.16551	0.1
132	0.1	0.1	0.1	0.1	0.1	0.1	0.1	adenocarcinoma	I	negative		132	0.319527	0.1	0.239356	0.210845	0.235881	0.1	0.1
133	0.295594	0.216517	0.208191	0.636688	1.05506	0.112607	0.1	adenocarcinoma	I	negative		133	0.1	0.1	0.1	0.475341	0.648365	0.1	0.1
134	0.1	0.1	0.122133	0.1	0.1	0.1	0.1	adenocarcinoma	I	negative		134	0.217954	0.1	0.102567	0.166061	0.1	0.1	0.1
135	0.30001	0.133338	2.21658	0.228579	0.1	0.11429	0.1	adenocarcinoma	I	negative		135	0.146624	0.1	0.725822	0.111714	0.1	0.1	0.1
136	0.1	0.1	4.21501	0.468776	0.43025	0.1	0.1	adenocarcinoma	I	negative		136	0.1	0.1	2.74892	0.1	0.1	0.1	0.1
137	0.364197	0.161865	0.674661	64.9346	0.1	0.138742	0.104056	adenocarcinoma	I	positive	GAGE7	137	0.1	0.1	0.1	47.8676	0.1	0.1	0.1
138	0.1	3.3824	1.7762	0.353936	2.62631	0.1	0.1	adenocarcinoma	I	negative		138	0.232879	1.95438	1.16245	0.352179	1.19118	0.1	0.1
139	0.428357	0.469684	1.07805	0.669824	5.39035	0.1	0.397117	adenocarcinoma	I	negative		139	0.699484	0.520242	1.09526	0.685943	4.63946	0.121797	0.387827
140	0.1	0.1	0.311962	0.589724	0.1	0.1	0.1	adenocarcinoma	I	negative		140	0.20781	0.1	0.20584	0.557841	0.249665	0.1	0.1
141	0.1	0.1	0.190853	0.239767	0.1	0.114115	0.1	adenocarcinoma	I	negative		141	0.1	0.1	0.1	0.1	0.1	0.1	0.1
142	0.173471	1.60015	0.357356	0.187284	0.559678	0.1	0.1	adenocarcinoma	I	negative		142	0.184447	1.5382	0.296308	0.393418	0.56682	0.1	0.1
143	0.1	0.1	0.1	0.1	0.1	0.1	0.327248	adenocarcinoma	I	negative		143	0.1	0.1	0.26503	0.323084	0.170864	0.1	0.557033
144	0.1	0.1	0.1	0.470971	0.1	0.1	0.1	adenocarcinoma	I	negative		144	0.241589	0.153443	0.429771	0.679381	0.1	0.1	0.1
145	0.1	0.1	0.1	2.7981	0.1	0.1	0.1	adenocarcinoma	I	negative		145	0.1	0.1	0.1	2.22272	0.1	0.1	0.1
146	0.636618	0.447463	1.55398	0.298302	16.7746	0.259632	0.1	adenocarcinoma	I	positive	GBU4-5	146	0.985124	0.478842	1.7042	0.887095	17.3343	0.475954	0.22982
147	0.128356	8.14281	13.6657	17.093	0.1	0.1	0.1	adenocarcinoma	I	positive	SOX2、GAGE7	147	0.1	5.19516	18.4142	19.0442	0.1	0.1	0.1
148	0.1	8.18712	27.1009	0.230347	0.1	0.1	0.1	adenocarcinoma	I	positive	SOX2	148	0.21161	7.44697	26.0804	0.288639	0.1	0.1	0.1
149	0.1	0.1	0.1	0.218513	0.1	0.1	0.1	adenocarcinoma	I	negative		149	0.260197	0.115643	0.214306	0.251792	0.1	0.1	0.1
150	0.33231	0.147693	0.383154	0.253189	0.346893	0.126594	0.984669	Other pathological types	I	negative		150	0.1	0.1	0.117553	0.238329	0.453276	0.1	0.632404
151	0.617429	0.316404	1.03173	0.696607	3.33646	0.181942	0.1	adenocarcinoma	I	negative		151	0.134108	0.106607	0.619415	0.425265	1.8684	0.1	0.1
152	0.338776	0.150567	0.63823	0.258115	1.86097	0.129057	0.1	adenocarcinoma	I	negative		152	0.116347	0.1	0.493356	0.752499	1.85461	0.1	0.1
153	0.374888	0.103122	5.64253	1.34335	0.289311	0.19367	0.1	adenocarcinoma	I	negative		153	0.1	0.1	6.36627	0.1	0.172014	0.1	0.1
154	0.344147	0.146188	0.994385	0.273584	0.162729	0.135308	0.1	adenocarcinoma	I	negative		154	0.416557	0.185137	0.720573	0.317377	0.164829	0.158688	0.119016
155	0.1	0.1	1.42908	1.28973	13.9964	0.1	0.1	adenocarcinoma	I	positive	GBU4-5	155	0.330477	0.115643	1.46558	0.916675	16.9825	0.1	0.1
156	0.1	0.1	0.1	0.1	0.931584	0.1	0.1	adenocarcinoma	I	negative		156	0.1	0.1	0.1	0.1	0.825568	0.1	0.1
157	0.1	2.18823	0.1	0.1	0.1	0.1	0.1	adenocarcinoma	I	negative		157	0.1	1.47779	0.1	0.1	0.1	0.1	0.1
158	0.1	0.1	0.1	1.01075	0.158983	0.1	0.1	adenocarcinoma	I	negative		158	0.1	0.1	0.1	0.575459	0.433992	0.1	0.1
159	0.3769	0.146188	0.318048	0.474897	0.573159	0.125304	0.526728	adenocarcinoma	I	negative		159	0.21161	0.1	0.391421	0.244307	0.826366	0.1	0.106798
160	0.1	8.72722	2.63305	0.1	6.91252	30.643	0.1	adenocarcinoma	II	positive	MAGE A1	160	0.874025	1.55178	2.04625	0.1	8.2616	17.1483	0.1
161	0.142898	0.1	0.1	0.280664	5.34098	0.1	0.1	adenocarcinoma	II	negative		161	0.786044	0.351981	0.548748	1.01707	5.58423	0.303724	0.20585
162	0.293497	0.1	0.348054	0.1	0.205479	0.1	0.1	adenocarcinoma	II	negative		162	0.925239	0.237914	0.436168	0.407853	0.262984	0.203927	0.152945
163	0.146365	0.1	0.1	4.89271	0.1	0.1	0.1	adenocarcinoma	II	negative		163	0.1	0.1	0.1	7.12551	0.1	0.1	0.1
164	0.6973	0.1	1.19067	0.223257	0.1	0.182024	0.244384	Squamous carcinoma	II	negative		164	0.899273	0.1	0.906103	0.428159	0.1	0.324345	0.1
165	0.1	0.20228	0.1	0.271498	2.03145	0.1	0.1	Squamous carcinoma	II	negative		165	0.1	0.1	0.1	0.1	0.848159	0.1	0.1
166	0.1	0.1	0.1	0.749332	3.40139	12.403	0.1	Squamous carcinoma	II	positive	MAGE A1	166	0.1	0.1	0.1	1.01459	1.8006	10.1408	0.1
167	0.304996	0.135554	1.06171	0.964975	0.289927	0.116189	0.1	Squamous carcinoma	III	negative		167	0.253537	0.112683	0.927652	0.558723	0.1	0.1	0.1
168	0.291334	21.2096	0.276571	1.52281	0.270446	0.309522	0.1	Squamous carcinoma	III	positive	PGP9.5	168	0.1	21.7854	0.1	1.1734	0.1	0.296943	0.1
169	0.331893	0.147508	0.481748	0.521172	10.0346	0.126435	0.1	Squamous carcinoma	III	positive	GBU4-5	169	0.1	0.1	1.0385	0.1	6.99211	0.1	0.1
170	0.1	0.1	0.173512	2.3822	0.247618	0.1	0.1	adenocarcinoma	III	negative		170	0.1	0.1	0.1	0.502323	0.1	0.1	0.1
171	0.285644	0.53184	0.442905	0.196197	9.66175	0.1	0.227033	adenocarcinoma	III	positive	GBU4-5	171	0.381696	0.313727	0.179622	0.290816	8.05997	0.145408	0.116581
172	1.44944	0.331485	0.1	1.40437	9.33855	54.0452	0.1	Squamous carcinoma	III	positive	MAGE A1	172	0.936225	0.1	0.1	0.61685	9.96503	46.9087	0.1
173	0.109547	0.1	0.142406	0.223774	0.1	0.1	0.1	adenocarcinoma	III	negative		173	0.1	0.1	0.1	0.425859	0.1	0.1	0.1
174	1.11746	7.82871	43.5614	0.525828	1.69791	0.1	0.1	Squamous carcinoma	III	positive	SOX2	174	0.456691	6.45395	50.3446	0.429207	0.9947	0.1	0.1
175	0.246437	0.109528	0.11597	9.36275	0.243781	0.1	0.1	adenocarcinoma	III	negative		175	0.1	0.582903	0.299468	3.8807	0.1	0.1	0.1
176	31.7261	0.1	1.07992	1.52637	6.42243	0.1	0.1	adenocarcinoma	III	positive	P53	176	23.5121	0.150567	0.787669	1.29193	4.40643	0.129057	0.1
177	0.825583	1.06782	0.581189	0.945491	0.665194	29.311	0.187935	Squamous carcinoma	III	positive	MAGE A1	177	0.146365	0.229666	0.1	0.111516	0.1	19.7184	0.1
